# Supplementary material for: Noninvasive blood glucose monitoring using a dual band microwave sensor with machine learning
Source: Sci Rep. 2025 May 9;15:16271. doi: 10.1038/s41598-025-94367-6 (PMC12064702; doi:10.1038/s41598-025-94367-6)
Supplement: Supplementary file 1 — Supplementary Material 1 [file 41598_2025_94367_MOESM1_ESM.zip]

Archive with 4 entries (4 files):
- mariam/after fasting phase.csv
- mariam/before fasting phase.csv
- mariam/before fasting mag..csv
- mariam/After fasting mag..csv
