# Supplementary material for: Noninvasive blood glucose monitoring using a dual band microwave sensor with machine learning
Source: Sci Rep. 2025 May 9;15:16271. doi: 10.1038/s41598-025-94367-6 (PMC12064702; doi:10.1038/s41598-025-94367-6)
Supplement: Supplementary file 1 — Supplementary Material 1 [file 41598_2025_94367_MOESM1_ESM.zip › mariam/after fasting phase.csv]

Freq [GHz]	ang_deg(S(Port1,Port1)) [deg]	ang_deg(S(Port2,Port1)) [deg]
1	135.538483934203	-145.070484044085
1.0053	134.305409997004	-145.442943757586
1.0106	133.496324496374	-145.85119070403
1.0159	132.502033588034	-146.153509455953
1.0212	131.474255220121	-146.755472519286
1.0265	130.427979722874	-147.435202132762
1.0318	129.445105563063	-147.892474836462
1.0371	128.587781199833	-148.636988101875
1.0424	127.581022460355	-149.214199564532
1.0477	126.487065767459	-149.941562413684
1.053	125.530113107915	-150.817117961647
1.0583	124.464121775035	-151.662962300109
1.0636	123.588031673953	-152.655568173468
1.0689	122.572258943284	-153.612943769704
1.0742	121.496833538519	-154.819491845742
1.0795	120.514329144811	-156.024829792891
1.0848	119.464355129881	-157.140948883241
1.0901	118.599595202565	-158.608607496038
1.0954	117.459777136273	-159.909280463577
1.1007	116.666013514841	-161.348975103768
1.106	115.783027943371	-162.687404810471
1.1113	114.673691938043	-164.34212954979
1.1166	113.741991380977	-165.911628709943
1.1219	112.810832391542	-167.220664447402
1.1272	111.773162404482	-168.95677970151
1.1325	110.740967456885	-170.417308002758
1.1378	109.761914573964	-172.009410228801
1.1431	108.777307415896	-173.630412368789
1.1484	107.727113774251	-175.018205682297
1.1537	106.745689684694	-176.688941198623
1.159	105.798576516774	-177.937402661258
1.1643	104.637940706294	-179.572614228989
1.1696	103.896585039185	179.092055840272
1.1749	102.646200904111	177.788695117755
1.1802	101.734454967609	176.366620859637
1.1855	100.64183641967	175.156139875901
1.1908	99.663661273982	173.909496878129
1.1961	98.6666203717609	172.404829515301
1.2014	97.6321432813566	171.197229108993
1.2067	96.6448908231323	169.973652316293
1.212	95.4780221739996	168.646532563799
1.2173	94.4535176734477	167.503446374325
1.2226	93.4454883408157	166.241958564549
1.2279	92.2527820415927	164.890745238234
1.2332	91.3546906464642	163.470904253148
1.2385	90.2935187416863	162.198919113001
1.2438	89.1942854699028	160.540001394912
1.2491	88.3266284565418	159.308612780676
1.2544	87.0991939205116	157.95810597868
1.2597	86.1824720561794	156.704224009317
1.265	85.0145762988448	156.503871580958
1.2703	83.9253471923229	156.503917555217
1.2756	82.9262387913699	158.89988362836
1.2809	81.8302456000291	174.711403220423
1.2862	80.7752505031376	-65.2531706782537
1.2915	79.6025875007518	-47.1769543077755
1.2968	78.4454374322051	-44.6164988957229
1.3021	77.3540032398188	-43.8243105968297
1.3074	76.1311125716593	-44.2339616381623
1.3127	75.0780510270545	-44.9873751492474
1.318	73.7683367133016	-45.3888250764188
1.3233	72.7253927396089	-46.4396008743306
1.3286	71.5019013801599	-47.1874898143603
1.3339	70.2246029509784	-48.6304935971801
1.3392	69.2695848452394	-49.3736024688219
1.3445	67.8269171582995	-50.7702877626733
1.3498	66.7866066309022	-51.9311765190802
1.3551	65.556638064157	-52.9725425867267
1.3604	64.1485434647036	-54.4822293190804
1.3657	63.1438782051257	-55.491507230151
1.371	61.7432626034168	-56.7263821067459
1.3763	60.5329305104539	-58.2128294675439
1.3816	59.2365836367935	-59.1558735133476
1.3869	57.8998658378953	-60.526866151578
1.3922	56.7600839459155	-61.749846082175
1.3975	55.2795978691593	-63.1637222056995
1.4028	53.9615958662893	-64.633148640267
1.4081	52.6275512038955	-65.7518388794795
1.4134	51.0680238567753	-67.2550919986721
1.4187	49.7271661275293	-68.7435467477272
1.424	48.3623516514663	-70.1236475279462
1.4293	47.0659320655735	-71.6595099368235
1.4346	45.3167171227316	-78.2570006842062
1.4399	43.7879446977389	-79.8197142089176
1.4452	42.1773439089579	-81.4893480828017
1.4505	40.7838287951912	-82.9837376039463
1.4558	39.3106587890937	-84.9083440135013
1.4611	37.3411195974414	-86.7632303033565
1.4664	35.8930138588631	-88.3343058627252
1.4717	34.1369737344451	-90.1290815997089
1.477	32.3645390603377	-92.2476064317327
1.4823	30.8224594335675	-94.1766755560863
1.4876	28.942983551404	-96.0656202403563
1.4929	27.1611877767965	-98.1984980868354
1.4982	25.2501963500872	-100.100234004879
1.5035	23.2613608708289	-102.401377364145
1.5088	21.478986218485	-104.746846560977
1.5141	19.3081813768309	-106.731866513746
1.5194	17.3956277017272	-109.185369940527
1.5247	15.2425338774115	-111.347945313641
1.53	12.9161393783662	-114.020764595948
1.5353	10.9591422047862	-116.308920922642
1.5406	8.61890866596406	-118.779703303233
1.5459	6.29444445634341	-121.686208631188
1.5512	3.82072034085252	-124.182823810869
1.5565	1.28488798892451	-126.910439687552
1.5618	-1.15794069611255	-129.796071803592
1.5671	-3.6443295652236	-132.502906521186
1.5724	-6.23714699091402	-135.613744868148
1.5777	-9.05513013766216	-138.817684945832
1.583	-11.5214714624312	-142.825838086426
1.5883	-14.1595739817831	-146.091655078001
1.5936	-16.7318152794193	-149.757205063536
1.5989	-18.0301147796666	-153.37812716582
1.6042	-20.291661503442	-156.930515272917
1.6095	-21.7782894309484	-160.447513617051
1.6148	-23.0439569195543	-164.66919848341
1.6201	-22.7453177025167	-168.608300771569
1.6254	-20.6986367184164	-172.61930018438
1.6307	-15.7098687466494	-176.937377214454
1.636	-4.88721917155363	178.861420181761
1.6413	12.4559774534333	175.147551292566
1.6466	32.6889144900931	170.617452358549
1.6519	48.5194444140365	166.41603906958
1.6572	57.7181530835271	162.247256999244
1.6625	62.5028417438014	158.255550516899
1.6678	64.38042196186	154.485595548252
1.6731	64.4913503095488	150.41096204824
1.6784	63.8216851986535	146.814693461512
1.6837	62.3803933761079	142.827838193375
1.689	60.6551678358436	138.980811937528
1.6943	58.6275058331137	135.722639835881
1.6996	56.4556265620112	131.965646767505
1.7049	54.3287088301519	128.692086147133
1.7102	51.9176063771261	125.120962114849
1.7155	49.7914216942782	121.600659654615
1.7208	47.3592580277962	118.314057001503
1.7261	45.1495056853455	115.100756736594
1.7314	42.7273436250947	111.757552861886
1.7367	40.3358485502114	108.322941863917
1.742	38.3093103344587	105.054713948181
1.7473	35.9305894705548	102.049158361235
1.7526	33.5504376359964	98.6996323510179
1.7579	31.4103779957133	95.8290917478775
1.7632	29.1843269009781	92.8265198186972
1.7685	26.9949813438686	89.7931711422356
1.7738	24.73667851631	86.8383841471333
1.7791	22.6518062946528	84.0710107881199
1.7844	20.1786364930586	81.4857369141418
1.7897	18.1438770508432	79.1359895584817
1.795	15.9822061456412	76.2894429715527
1.8003	13.7402178627939	74.0887509763888
1.8056	11.4929730466041	71.874701061899
1.8109	9.62681123715313	70.2598545231415
1.8162	7.27626324495052	68.161271746587
1.8215	5.44337332233732	66.6092611276372
1.8268	2.97719902087502	65.9418489663687
1.8321	1.37344733688504	64.7092269724976
1.8374	-0.956643241914952	63.6523851020653
1.8427	-3.06420999461493	62.5303102408084
1.848	-5.08574162880621	61.5931159730457
1.8533	-7.045884622898	61.2214085851582
1.8586	-8.91517952019851	65.6861794825063
1.8639	-10.9346428784469	65.799395240247
1.8692	-13.3854939817634	65.82780996037
1.8745	-15.0272441955227	66.5730356348444
1.8798	-17.1170778977883	67.8322923470354
1.8851	-18.9614708212686	69.8554532123761
1.8904	-21.079585878497	73.151001074106
1.8957	-23.0278074020763	77.5527849675592
1.901	-24.8829178821846	84.514830724347
1.9063	-26.9525156238813	93.603408585605
1.9116	-28.7889284027139	105.448970248782
1.9169	-30.7465691180844	119.199557020463
1.9222	-32.6387212505484	132.43790557803
1.9275	-34.6768788870019	143.071866154082
1.9328	-36.727056520868	150.849584029675
1.9381	-38.4142699555704	155.880297302101
1.9434	-40.5488343705461	158.816543795079
1.9487	-42.2314031484937	160.825139447201
1.954	-44.4407957447965	161.689804658429
1.9593	-46.4030804974212	161.619946927301
1.9646	-48.050408330076	160.839737632968
1.9699	-50.1077884896663	159.879609662299
1.9752	-51.9125022728441	158.31906880702
1.9805	-53.6916868266695	157.59549198607
1.9858	-55.578592640526	155.954717979895
1.9911	-57.5070970871941	149.409428594003
1.9964	-59.5706843191894	147.512186024952
2.0017	-61.1608922490116	145.841110052903
2.007	-63.0064512343479	144.576776917977
2.0123	-64.9013365361571	142.83637150403
2.0176	-66.6109367261928	141.45797460485
2.0229	-68.6906888502697	139.933582383622
2.0282	-70.3386747830024	138.368664577958
2.0335	-72.2024783446926	137.215909179204
2.0388	-73.8408915839381	135.979406086892
2.0441	-75.8116454613805	134.742333898779
2.0494	-77.618904283879	133.651872607029
2.0547	-79.1737108008983	132.389996102296
2.06	-81.2059441434262	131.076283799664
2.0653	-82.7127958285582	129.812192495611
2.0706	-84.5694250307229	129.104154793839
2.0759	-86.4837762169638	127.96172430175
2.0812	-88.2230964432718	126.902177508179
2.0865	-89.9580867276787	125.739592911046
2.0918	-91.6120918689195	124.296599070217
2.0971	-93.59734892338	123.195708134124
2.1024	-95.5000787719425	121.397909011798
2.1077	-97.0625678214973	120.247324643529
2.113	-98.9985910649498	118.757383173896
2.1183	-100.387901120875	116.888557557723
2.1236	-102.531390252743	115.522287120334
2.1289	-103.994536083572	113.791638188252
2.1342	-105.69521500526	111.998131684422
2.1395	-107.534745293265	109.969396123799
2.1448	-109.11157541297	108.048381706685
2.1501	-111.086281055986	106.108327952414
2.1554	-112.486088685686	103.874623252131
2.1607	-114.236467271516	102.156436423144
2.166	-116.013253163564	99.8084832367408
2.1713	-117.428576473948	97.5816518268557
2.1766	-119.330044582064	95.4997635332322
2.1819	-120.817765249468	93.2940947127997
2.1872	-122.43355054953	91.2215109173223
2.1925	-124.005079276403	89.1837891064121
2.1978	-125.53221091775	87.0224141528125
2.2031	-127.208029089377	84.9980894209948
2.2084	-128.354032588912	83.0264298520531
2.2137	-129.914203360003	81.4051586288631
2.219	-131.092244300592	79.718107967618
2.2243	-132.516341609632	77.5667693858336
2.2296	-134.291996063604	76.081424047853
2.2349	-135.436803540355	74.2741985932626
2.2402	-136.751606191613	73.1857003252334
2.2455	-137.861006410244	71.5069968108244
2.2508	-139.439514162414	70.0256164982732
2.2561	-141.001128324494	68.6220021534408
2.2614	-142.16555391102	67.0311389994719
2.2667	-143.662262648927	66.4245533115175
2.272	-145.104551892317	64.599477550207
2.2773	-146.736858157961	63.7294411317631
2.2826	-148.058016696602	62.8430359535786
2.2879	-149.134422895351	61.5977025040248
2.2932	-150.995994845958	60.6046140811688
2.2985	-151.984497708948	59.4586081497931
2.3038	-153.523819001631	58.5812586252427
2.3091	-155.337363935333	57.2949768760316
2.3144	-156.130271117428	56.5354447605069
2.3197	-157.904801088677	55.6457815730671
2.325	-159.090954818123	54.3216413613192
2.3303	-160.885083777699	53.4960562571974
2.3356	-162.392241746996	52.0728028048572
2.3409	-163.792717554062	50.6378785799547
2.3462	-165.395055619437	49.7689963557559
2.3515	-166.561349061337	48.1482172499091
2.3568	-168.14028882966	46.9404850303314
2.3621	-169.677616376128	45.1214944353242
2.3674	-170.963620450401	43.8558530711877
2.3727	-172.329848481214	42.3139780324023
2.378	-173.691824260359	40.309986198406
2.3833	-174.928664991954	39.0006836269343
2.3886	-176.281930811897	36.9974759634224
2.3939	-177.768116950733	35.1333781095387
2.3992	-179.098811319251	33.61548626103
2.4045	179.647545871796	31.5733578704752
2.4098	178.415775071295	29.9006564380081
2.4151	177.226655291717	28.159355820823
2.4204	176.297296102961	26.784992292645
2.4257	174.859836568823	24.8362403481051
2.431	173.719035091737	22.95904363305
2.4363	172.586586908213	21.7970768766594
2.4416	171.678713770595	20.2416094824127
2.4469	170.398952425151	18.9056239326097
2.4522	169.263473185469	17.4936147911653
2.4575	168.54218370661	16.1657403035829
2.4628	167.19760425443	14.9380975741394
2.4681	166.2200805871	13.7157104353781
2.4734	165.229589505784	12.8461695240371
2.4787	163.932662237722	11.7253319062394
2.484	163.695012392213	10.9428875847531
2.4893	161.696168977659	9.5883431695621
2.4946	161.260727286727	8.72771226213748
2.4999	160.296817850145	8.13348812256012
2.5052	158.617453738815	6.81835671517421
2.5105	158.164217507026	6.52785103914797
2.5158	156.892599079852	5.60964841063287
2.5211	156.166443770715	4.48506885352519
2.5264	154.825449024815	3.98607331933646
2.5317	153.899922598323	3.09858626563015
2.537	152.872818399218	2.13162716389083
2.5423	151.966597223255	1.28591006989456
2.5476	151.092375832825	0.395923973748591
2.5529	149.417957910735	-0.277867821010105
2.5582	148.601621286005	-1.66821695564744
2.5635	147.225877838799	-2.50038678303736
2.5688	146.074423660151	-3.54077218415169
2.5741	144.936799247013	-5.09682573754623
2.5794	143.982303289334	-5.60789824429198
2.5847	142.884392051558	-7.30755434549357
2.59	142.074105895046	-8.72189971002685
2.5953	140.484819904261	-9.58603092186355
2.6006	139.664150188414	-10.8994937123812
2.6059	138.408235860541	-11.9542904463852
2.6112	137.135798438723	-13.4561845942261
2.6165	136.246623602688	-14.8975127510667
2.6218	135.284190993303	-16.338134907398
2.6271	134.051782928821	-18.1049748421694
2.6324	133.095519961265	-19.1820363232653
2.6377	131.809012791134	-20.6797677783796
2.643	131.073899516926	-22.34703492734
2.6483	130.02204130443	-23.6173367780435
2.6536	128.87900121789	-25.0757011268962
2.6589	128.139787288767	-26.69341591211
2.6642	126.998599630921	-28.5790843891454
2.6695	126.572186348053	-28.8225908421602
2.6748	124.908492953409	-30.3221707107349
2.6801	123.686362298916	-31.7218104855694
2.6854	123.026289082169	-32.7847435206414
2.6907	122.12855365262	-34.05100597322
2.696	121.206729575013	-34.6595570204415
2.7013	120.287520560097	-35.8843944395081
2.7066	119.542253399	-36.2701256515898
2.7119	118.476676419267	-37.4076710613187
2.7172	117.948044186231	-38.9377221105123
2.7225	116.801146159229	-39.164223460967
2.7278	116.430724489396	-39.5932717115607
2.7331	115.405424811846	-40.3067264931656
2.7384	113.879449586483	-41.2401860735328
2.7437	113.788613649783	-42.1232118803309
2.749	112.702886794942	-42.6094191117861
2.7543	112.519991575014	-42.6026558997981
2.7596	111.275965494331	-43.7507449959968
2.7649	110.212372742028	-44.8343827299935
2.7702	109.903714844634	-45.7912534271173
2.7755	108.289068790348	-46.1492486636622
2.7808	109.364397852333	-46.0484800328571
2.7861	107.0103747614	-47.4318613217833
2.7914	106.095536620424	-48.6003891235016
2.7967	105.224519853421	-49.4174593241903
2.802	104.057250301113	-50.2439167179216
2.8073	103.330201137084	-51.3530199040126
2.8126	102.322534514956	-52.4576146993621
2.8179	101.714321224464	-52.9708088185935
2.8232	100.593735745189	-54.4452996639466
2.8285	99.2929670919187	-55.7871523144546
2.8338	98.8210381402965	-57.1454831904464
2.8391	97.6664483357124	-58.1093318025561
2.8444	97.2381741826218	-59.4912008460165
2.8497	96.0293671517196	-61.0426118494426
2.855	95.1604696344632	-62.4375664354384
2.8603	94.4162131625363	-64.2792949357362
2.8656	93.5311522069839	-65.8053918220217
2.8709	92.7368031617423	-67.2604420149181
2.8762	92.029677283463	-68.7019111597045
2.8815	90.6841122197641	-70.4542564153231
2.8868	90.1572830939645	-72.4449736855971
2.8921	89.1522488619449	-73.6731117901927
2.8974	89.0042169887385	-74.8987905688977
2.9027	87.5516676850016	-76.2016233839522
2.908	86.921659574592	-77.4871327099381
2.9133	86.2980208022038	-78.5802583397648
2.9186	85.3285081565472	-79.6800273314565
2.9239	84.3914461126657	-80.9911756445065
2.9292	83.7775859861941	-81.1698904765235
2.9345	82.6073665305533	-82.058115915094
2.9398	81.8547832108166	-82.6937844607547
2.9451	80.7886214801016	-83.4659333841532
2.9504	80.3538987182061	-84.1742184056851
2.9557	79.2724116965549	-84.3019883718279
2.961	77.7730619298056	-85.408399168681
2.9663	78.0514480704875	-84.951942364794
2.9716	76.4647242210717	-85.4857937054828
2.9769	76.1830091411692	-86.1399311422036
2.9822	75.237582044005	-86.0660656484754
2.9875	74.0255266439231	-86.6467550796987
2.9928	73.0727698542405	-87.1343712191444
2.9981	72.8337004683008	-87.1747019973662
3.0034	71.9649413307061	-88.0750123909147
3.0087	71.0589692488438	-88.1865918377776
3.014	70.7111673647689	-88.717561498745
3.0193	69.2786858738335	-90.0462239463782
3.0246	68.9804783677014	-90.1889355825652
3.0299	68.4795388689733	-91.1466416134386
3.0352	66.961429321288	-92.0342530621835
3.0405	66.4114971158545	-92.979780448904
3.0458	65.6485523665428	-93.6623082044077
3.0511	64.4355705975297	-94.9325392738244
3.0564	64.2035694281324	-96.2831447447655
3.0617	62.6167057161242	-97.2938454401429
3.067	62.1599667124125	-98.7723443973802
3.0723	61.2837100571047	-99.3905309655345
3.0776	60.0884409031388	-101.059923677412
3.0829	59.5694311350868	-102.149166802336
3.0882	58.2262793652469	-103.613491349456
3.0935	57.413524675599	-105.325510974871
3.0988	56.9892228655559	-105.742047245797
3.1041	55.7892779843824	-107.238952723996
3.1094	55.1811833685162	-108.566878987723
3.1147	53.9309641426327	-110.235689226137
3.12	53.60631212611	-111.500517799337
3.1253	52.4137225930348	-112.410110803503
3.1306	51.5224770498845	-113.935098349621
3.1359	50.7766626265046	-114.981671309126
3.1412	49.6518785303636	-116.484018091351
3.1465	49.3040582042158	-117.652531795999
3.1518	47.9737908636306	-118.397833275493
3.1571	47.0938353982528	-119.733600758588
3.1624	46.453887805295	-119.922472737998
3.1677	45.0821455245136	-121.564628022517
3.173	44.8584933101374	-121.778432368782
3.1783	43.4424526747886	-122.526229096329
3.1836	42.3582862816345	-123.377503048844
3.1889	41.6771681720389	-123.609092275632
3.1942	40.8318670691331	-124.049318690418
3.1995	40.2675548132935	-124.707428404673
3.2048	39.1876957301864	-124.932685724758
3.2101	38.6476836313918	-120.101687413599
3.2154	37.4082565830596	-125.218480708158
3.2207	36.2092615806409	-120.486087881249
3.226	35.8019389419663	-120.096314315743
3.2313	34.4807954691328	-120.624000177759
3.2366	33.4712392314959	-120.784875804792
3.2419	32.5000550367456	-120.281544547498
3.2472	31.142644361736	-120.753416370023
3.2525	30.4883419574394	-120.636626851341
3.2578	29.196540715828	-120.647043498035
3.2631	28.7583394043173	-120.623121435097
3.2684	27.4695202629137	-120.658941868313
3.2737	26.4975618735699	-120.732784879521
3.279	25.4981518053716	-121.031627332826
3.2843	24.2320694791903	-121.602229693761
3.2896	23.7793249688065	-122.040775167339
3.2949	22.4002820923749	-122.251754425733
3.3002	21.2699562674202	-122.947878760211
3.3055	20.5583494205789	-123.509161994775
3.3108	19.491153022041	-124.236076939985
3.3161	18.6245947271631	-125.319883425964
3.3214	17.7595175192255	-125.544763770934
3.3267	16.2054779324117	-127.080957855675
3.332	14.9782304848094	-127.683643061731
3.3373	14.0080894557115	-128.354825055276
3.3426	13.1810720326209	-129.811681519127
3.3479	11.940382059369	-129.882435401183
3.3532	10.9849870574765	-131.294973873812
3.3585	9.93523443388747	-131.672265174823
3.3638	8.70561964448068	-132.642455377075
3.3691	7.67636163674123	-133.243915848803
3.3744	6.54351266971304	-133.892280939096
3.3797	4.89907648813014	-134.124476642767
3.385	3.56922917213561	-134.261799528012
3.3903	2.2629902585144	-134.530496770042
3.3956	1.05903253191482	-134.638642207884
3.4009	-0.143799518436553	-134.647658864849
3.4062	-1.00409073992914	-134.452109238502
3.4115	-2.66318960769849	-133.801351206617
3.4168	-4.08533826963163	-133.501696189009
3.4221	-5.09129611799474	-132.708315671525
3.4274	-6.70989947547339	-132.077915117255
3.4327	-7.82961842720748	-131.547687154861
3.438	-9.08913860657553	-130.046501635313
3.4433	-10.2745108693801	-129.009257082458
3.4486	-11.9951494257641	-128.687742647522
3.4539	-13.3264091706253	-127.634655683197
3.4592	-14.3865651673139	-126.716679757263
3.4645	-15.7670603151596	-125.28778596073
3.4698	-17.3060723209676	-124.837815880337
3.4751	-18.8051303844078	-123.436608926118
3.4804	-20.475882963002	-122.523616489659
3.4857	-21.7403300289927	-122.093536858193
3.491	-23.1991248489467	-120.562686842914
3.4963	-24.2742270343898	-120.262154204847
3.5016	-26.1447038700933	-119.47006501515
3.5069	-27.1946039650781	-118.360026012203
3.5122	-28.6045020274494	-118.353017979903
3.5175	-30.3728073054514	-117.482445496851
3.5228	-31.2646231412072	-117.488466454376
3.5281	-33.4210952294138	-116.935758193441
3.5334	-35.0078695646682	-116.877225322468
3.5387	-36.4810311485733	-116.740287232188
3.544	-37.9721234273647	-116.849002437896
3.5493	-39.356988682952	-117.20570033105
3.5546	-41.1273253936869	-116.961670540371
3.5599	-43.1306766873885	-117.551554181437
3.5652	-44.8234336287744	-118.050491695258
3.5705	-46.2308358333676	-118.380155712624
3.5758	-47.6803798130182	-119.494840208266
3.5811	-49.5567949835423	-119.054145848171
3.5864	-51.0892733054029	-120.231799668729
3.5917	-52.5494821041953	-120.653735729555
3.597	-54.6552205134272	-121.93534929577
3.6023	-55.9291696827739	-122.792866166384
3.6076	-58.1710450264242	-123.260248311574
3.6129	-59.9388387093759	-124.782374973089
3.6182	-61.5897325783566	-124.889610299615
3.6235	-64.0226465001387	-126.816548584378
3.6288	-65.5157803622392	-127.857195209835
3.6341	-67.3420704150068	-128.815069817609
3.6394	-69.2917293975481	-130.19061145559
3.6447	-71.5193829720903	-131.303779743482
3.65	-73.3611754323434	-134.097885506659
3.6553	-75.5381215414406	-135.842059424872
3.6606	-77.3308094645007	-136.165583366717
3.6659	-79.0641432924098	-137.804537176516
3.6712	-81.0668958332701	-138.568766726151
3.6765	-83.0407554102764	-139.979201258789
3.6818	-84.8630678101897	-140.940142338274
3.6871	-87.1461726341001	-141.955507399288
3.6924	-88.8057740331059	-143.507420925235
3.6977	-90.9560412718072	-143.817415137889
3.703	-92.876154326685	-145.361166599076
3.7083	-95.176796463333	-145.769913749931
3.7136	-98.0206844478309	-147.146022541362
3.7189	-99.3000853118399	-148.103757768726
3.7242	-101.160037942219	-148.573746543836
3.7295	-102.908847489234	-149.759834373736
3.7348	-104.700861028102	-150.345319244238
3.7401	-107.59108276333	-151.929777593167
3.7454	-107.828655617383	-152.75604264718
3.7507	-110.448552689347	-153.673289248155
3.756	-111.672012919787	-155.002442919642
3.7613	-114.017758383265	-155.897443314741
3.7666	-115.177419507506	-157.333743207182
3.7719	-116.312908400752	-158.617494068866
3.7772	-118.004019487057	-160.027264536666
3.7825	-118.418115453448	-161.860542456179
3.7878	-120.88777550864	-163.077809331629
3.7931	-123.082807315708	-165.340142848904
3.7984	-123.395471275691	-166.648721866576
3.8037	-125.929676881955	-168.605364707284
3.809	-126.445183397981	-170.670893317266
3.8143	-128.358308460749	-172.245616143747
3.8196	-130.208048867637	-174.720841611174
3.8249	-131.027707565036	-176.372501866648
3.8302	-132.886957031867	-178.535045184156
3.8355	-134.63222186913	174.236211906904
3.8408	-136.262424411412	172.837932096327
3.8461	-138.276863095975	170.699429510017
3.8514	-139.531804869893	169.440601635235
3.8567	-141.056514074573	167.39771887172
3.862	-142.406968529933	165.626098891712
3.8673	-144.451335667976	164.360278054758
3.8726	-145.732390884485	162.713463236027
3.8779	-147.236559494323	161.572366441903
3.8832	-148.751551625592	160.392213306034
3.8885	-150.198478412437	158.411527978844
3.8938	-151.435894623675	157.757391983173
3.8991	-152.986212126702	157.128787522827
3.9044	-154.559962940622	155.936067380653
3.9097	-155.734510814089	155.189224025867
3.915	-157.196310093047	154.053853643012
3.9203	-158.831576110392	153.35871768759
3.9256	-159.872645624196	152.193122771351
3.9309	-161.051966694283	151.858010466327
3.9362	-162.405604469396	150.895575970555
3.9415	-164.076356975214	150.006692588902
3.9468	-165.485544440778	149.370546770895
3.9521	-165.522112449625	148.877456021803
3.9574	-167.53972463717	148.436550870243
3.9627	-168.485190393484	147.52029565471
3.968	-168.792999570593	146.870052998398
3.9733	-170.466111609417	146.180699511048
3.9786	-171.141150490054	145.290020815617
3.9839	-172.607109701603	144.914367671189
3.9892	-173.570923268028	144.180017656817
3.9945	-174.892116066445	143.908858470157
3.9998	-176.343118906427	142.875835176964
4.0051	-177.292357182479	141.910165610491
4.0104	-178.375783493246	141.878810060197
4.0157	-178.797377306982	141.463022832157
4.021	179.426663899647	140.890450371361
4.0263	178.313337202763	140.062599071704
4.0316	177.880144768189	139.502497412776
4.0369	175.999996959998	139.512754604607
4.0422	175.29992565988	138.269002193178
4.0475	173.707557519694	137.950745300212
4.0528	172.800012172067	137.289841295828
4.0581	171.816575889107	136.058519267977
4.0634	170.300069489739	135.883654627456
4.0687	169.263613549447	134.144635021148
4.074	168.013852065635	133.857346694255
4.0793	166.310916390864	132.427494079415
4.0846	165.458782565336	131.352707839102
4.0899	163.427024676377	130.036367819384
4.0952	162.9859798209	128.469804015656
4.1005	161.27273941844	127.416154230117
4.1058	160.090852431989	125.783204325077
4.1111	158.600121924935	123.974067228795
4.1164	157.125505295833	122.945885681159
4.1217	156.269479739735	120.843753575592
4.127	154.714821574481	120.440874213681
4.1323	153.550242827441	118.237159632904
4.1376	152.029954278132	117.081850523911
4.1429	150.791988485383	115.804913860044
4.1482	149.661097880813	114.160479027133
4.1535	147.921858185823	113.481200594895
4.1588	146.622073266641	112.040961134843
4.1641	145.420696952172	111.742075285219
4.1694	143.62106635065	110.036586864258
4.1747	142.733031123946	109.542624784174
4.18	141.244681679804	109.333369114692
4.1853	140.307413930296	108.382764307211
4.1906	138.42317500419	108.506947881134
4.1959	137.330100715783	108.004853409286
4.2012	136.398970106392	107.536597851037
4.2065	134.935781677126	107.680236544596
4.2118	134.040214624868	107.058619551076
4.2171	132.460430975784	107.303133744332
4.2224	131.53966804841	106.795235003664
4.2277	130.642241696769	106.57899043615
4.233	128.695089161945	106.436347363767
4.2383	128.610080689314	105.636006162246
4.2436	127.020149953675	105.521199576728
4.2489	126.326062015379	105.455905385186
4.2542	125.355917541705	104.25515132007
4.2595	124.279388606623	103.732959379218
4.2648	124.635193615843	102.886619042072
4.2701	123.364938436927	102.401871144868
4.2754	122.729129106374	101.613794788797
4.2807	122.08327617507	101.010296868238
4.286	121.185996332204	99.9786683979203
4.2913	121.192711795372	98.5364171835458
4.2966	119.800131995116	97.8647802406144
4.3019	118.718699485493	96.4570631910869
4.3072	118.352066938458	95.9748914605699
4.3125	116.428646940209	94.3995221924
4.3178	116.745677027852	93.6751190690334
4.3231	115.251321818837	92.655316646843
4.3284	114.858154517019	91.2432101171106
4.3337	114.114184151015	91.3021082677707
4.339	112.815981894655	89.5141594386512
4.3443	112.142520226681	88.2715040946715
4.3496	111.105069763241	87.3435810212964
4.3549	110.89876112769	86.0543037009215
4.3602	110.069645683593	85.7229095307246
4.3655	108.77807080904	83.7439409705033
4.3708	108.037298676748	82.2786548119492
4.3761	107.118156960548	81.4294941323994
4.3814	106.400049831345	79.2729505867989
4.3867	105.198583472318	78.5348637094038
4.392	104.405733706426	76.8237499226299
4.3973	103.395316378001	75.07356645811
4.4026	102.212116383303	73.3471920953216
4.4079	101.786368906322	71.5899010917767
4.4132	100.385255695248	69.9005295790087
4.4185	99.7697216662009	69.0047725163008
4.4238	98.8948982230302	67.2699636648045
4.4291	98.2792365519377	66.4271950174262
4.4344	97.8971053175402	64.8122625470923
4.4397	96.9398736737683	64.1532488655888
4.445	96.6395363663887	63.2481155711164
4.4503	95.3158714532292	62.5970922013819
4.4556	94.0508439070909	61.5873514626688
4.4609	93.0949712685032	60.2247010805299
4.4662	92.2708733832184	60.6812052251818
4.4715	91.4795555183315	60.6218592186189
4.4768	90.631357888519	60.9455098743148
4.4821	88.6750567470712	59.9218073684842
4.4874	88.9992542402944	60.1945137623959
4.4927	87.2493164319236	60.2679991465691
4.498	86.5104393344545	59.6691810314245
4.5033	85.6241014120135	60.4660525975337
4.5086	84.4729956979948	60.3471394616616
4.5139	83.680910678587	60.3609519642946
4.5192	82.660924388992	59.9747630979134
4.5245	82.5587049469136	59.6695224294819
4.5298	82.5954418467456	60.6663802436758
4.5351	80.4482287479904	59.4205127802365
4.5404	80.8329349663609	59.1119340897351
4.5457	79.6664443515266	58.5674450429521
4.551	79.2766975317718	57.0995682779076
4.5563	78.710459361766	57.3730543271665
4.5616	78.3294559563995	56.1912863028416
4.5669	77.9088837139864	55.1684381674194
4.5722	77.0863725102008	53.9509497246525
4.5775	78.0417695405795	52.4713336459599
4.5828	77.0136545937854	51.6983558153298
4.5881	76.4983781955551	49.9058908530196
4.5934	75.9614389501962	48.7044786482682
4.5987	75.0649517147043	47.4379109058901
4.604	74.5266046914018	45.4477633922882
4.6093	73.247081140074	44.0359561100796
4.6146	73.3628445986702	42.6532215152005
4.6199	72.5148297717811	41.5730328481095
4.6252	70.8411713203025	39.0148680758594
4.6305	71.2030347428404	38.237159328467
4.6358	69.8746666659229	36.4793222202914
4.6411	69.6145142955422	35.2415933962257
4.6464	68.6564569194946	33.7484098526563
4.6517	67.8492715702674	32.1719499256597
4.657	67.3578185320858	30.4442588757832
4.6623	66.3952969002086	28.9836749307954
4.6676	65.7791244698126	28.0231899852759
4.6729	65.0912021887912	27.1726430732679
4.6782	64.0422376107884	25.5265587769917
4.6835	63.527905552069	24.5246257074712
4.6888	62.5682094300225	23.2496040351236
4.6941	62.1405441654744	21.8542437134242
4.6994	61.0452928946416	21.4139542936448
4.7047	60.5140729457152	20.1417594324699
4.71	59.6206803960707	19.2290853777661
4.7153	58.7273683504467	18.3281982024308
4.7206	58.396628506576	17.0103916725868
4.7259	57.2954647256373	16.8428879976034
4.7312	57.4516817221495	16.1221071042377
4.7365	56.7729317504198	15.6192956051837
4.7418	55.9968588024721	15.1998985666087
4.7471	55.5527594230477	13.9002852998797
4.7524	54.661917348927	14.3520187300589
4.7577	53.8502108813126	13.2779113639085
4.763	52.7582205773555	13.4376636563752
4.7683	51.3890918470574	12.1441041070178
4.7736	51.642914782283	12.1904243111948
4.7789	49.6200823313492	11.5893385311025
4.7842	49.3668724296457	11.4740226105435
4.7895	48.358786391814	11.6854336366152
4.7948	47.0973129008914	11.214078790508
4.8001	47.1118967552313	10.7645137009492
4.8054	45.8036617374292	10.4668746223438
4.8107	46.4825342009288	10.2521886100933
4.816	44.8296469363863	9.92504271519828
4.8213	43.7791392784945	9.50044974911474
4.8266	43.8755068194432	8.5743636868111
4.8319	42.606325432134	8.06985250190756
4.8372	42.1932616663599	6.71845716926481
4.8425	42.2993050902072	6.57769558941217
4.8478	41.6392418208606	5.3201048238485
4.8531	41.970752557925	4.81738000765121
4.8584	40.9156131016391	3.34312894644449
4.8637	40.9573923378241	1.4552441143073
4.869	40.7349028208344	1.11959913151088
4.8743	40.3295948182793	-0.910345607297394
4.8796	39.9203324213745	-2.15053054737888
4.8849	39.0236216299601	-3.96290703376135
4.8902	39.7701772588542	-5.60523550700715
4.8955	39.2823892705707	-6.71645898321643
4.9008	38.7988580550369	-8.85042657722248
4.9061	38.1039114366688	-10.3135080262944
4.9114	37.0636882019679	-12.0649967877326
4.9167	36.668098608542	-14.3713638555511
4.922	35.801457250075	-14.9465817267833
4.9273	35.3035991146537	-17.1987135024586
4.9326	34.2651940137592	-17.9284933297449
4.9379	33.5326289784184	-19.9972579680759
4.9432	32.9068725004212	-21.6956642201047
4.9485	31.9759851404059	-22.3003453684414
4.9538	31.5573979955117	-24.0362047618776
4.9591	30.4948582626802	-24.6560243775975
4.9644	29.4559671457512	-26.7544080697421
4.9697	28.7456944549242	-27.0462695994725
4.975	27.8251858466774	-27.5065073569169
4.9803	26.8794130980778	-29.4209850896428
4.9856	25.6306472311501	-29.5528081751884
4.9909	25.2824828920996	-30.5931009018071
4.9962	24.2105648151165	-31.2049217785295
5.0015	22.8560842786465	-32.2164788820758
5.0068	22.6329494455536	-33.2771432222572
5.0121	21.3391028844725	-33.9130373945392
5.0174	20.9753854000426	-34.4216013116211
5.0227	19.8058241209727	-35.2993258175968
5.028	18.8829272392193	-36.3177303414448
5.0333	19.0208765689934	-37.063599876948
5.0386	17.8103776783406	-37.8415727023134
5.0439	17.8148703409808	-38.9970760117374
5.0492	17.1768687533417	-39.2394192730863
5.0545	16.120613056882	-40.4663641024042
5.0598	15.8581473099344	-41.7201088804742
5.0651	14.4126059970745	-42.1981125420744
5.0704	14.1595926958666	-43.457253700954
5.0757	13.0669336335739	-43.7568041040668
5.081	10.9186283901868	-45.4848685296372
5.0863	11.433498723056	-45.836795737103
5.0916	10.7667100559176	-46.666989876346
5.0969	10.0640801226076	-48.46804192037
5.1022	9.30267079694316	-48.5625089424031
5.1075	8.24477722220319	-49.626610188344
5.1128	8.15876332358497	-50.8490468332411
5.1181	7.23339103538686	-51.3985705679935
5.1234	8.13810871962857	-52.9881049685745
5.1287	7.08118387609801	-53.1982235316436
5.134	6.56561945182699	-55.051031925752
5.1393	6.53831238833417	-56.2689338527102
5.1446	5.95066283110955	-57.2693574823596
5.1499	5.92016461279046	-58.7821284164039
5.1552	5.55713493652965	-59.3467323463054
5.1605	4.34450773264268	-61.5554256639241
5.1658	4.27915516522492	-61.7662054952147
5.1711	3.1843307439566	-64.2028462822805
5.1764	3.41975676242096	-65.6831872486211
5.1817	2.13741185075245	-67.1503297076897
5.187	2.27378041618778	-68.6213284109165
5.1923	1.40186571290192	-69.6948790829908
5.1976	0.949545399428597	-71.9571095746253
5.2029	-0.0301216376201664	-73.6063669464735
5.2082	-1.04222629517913	-74.6069428662739
5.2135	-1.79877376943304	-76.68789207844
5.2188	-2.93660596067158	-77.3690162643103
5.2241	-4.19688347967068	-79.7329017974674
5.2294	-5.57445820476621	-81.012552462556
5.2347	-7.02229256243313	-81.7438086451569
5.24	-8.58290883537837	-83.8801648752932
5.2453	-9.7194529820415	-84.1457510980994
5.2506	-10.9356790975334	-85.613022669984
5.2559	-12.551380009201	-86.9742759280978
5.2612	-13.7444157809032	-87.4536359066988
5.2665	-15.0881605370761	-89.13784361259
5.2718	-16.6658085668184	-89.6708405411944
5.2771	-17.9978814308843	-90.6645435732072
5.2824	-19.5148229943225	-91.6912877119278
5.2877	-21.0666333487618	-92.2790635077002
5.293	-21.7921183462322	-93.3662927572716
5.2983	-23.4459938333728	-93.5359913384977
5.3036	-24.7743523635645	-90.0104366705559
5.3089	-25.9339931775815	-90.8849945918162
5.3142	-28.1230008491187	-91.4785687401137
5.3195	-28.8344177687453	-94.2551665033708
5.3248	-29.5494333771231	-93.2372910376679
5.3301	-29.9823577435244	-94.5556277459968
5.3354	-32.1709876808654	-94.8841637604284
5.3407	-33.5638134009171	-96.7652577289278
5.346	-33.2213482432995	-97.4169378963146
5.3513	-35.6658359637069	-98.6072640935164
5.3566	-36.1708390514261	-99.9974646858932
5.3619	-37.9683669483247	-100.64455755609
5.3672	-40.3701317687078	-102.158152269562
5.3725	-39.7857920553913	-102.940347251613
5.3778	-43.0838870188136	-104.476719388435
5.3831	-43.5098561512374	-106.015610686943
5.3884	-45.882120843872	-106.429810951762
5.3937	-48.2274625337918	-107.504009668393
5.399	-49.6085675222284	-108.269337687026
5.4043	-51.4540645758886	-109.612751679555
5.4096	-52.2904506621596	-111.243771059337
5.4149	-54.7091581975418	-111.815644763372
5.4202	-56.7620330699207	-113.491052422536
5.4255	-58.3765589692345	-114.386992365533
5.4308	-60.4883469070978	-115.646804922586
5.4361	-61.5193876703237	-116.52047576045
5.4414	-63.544415496849	-117.630562225707
5.4467	-65.1999277379437	-117.926642371159
5.452	-67.8951324267601	-118.89899447004
5.4573	-69.1667516505341	-119.804652929571
5.4626	-71.7080787928376	-120.793247561142
5.4679	-74.097411199772	-121.132569659102
5.4732	-75.9828825670367	-122.210450058321
5.4785	-78.6663376215623	-122.596891241036
5.4838	-80.9358389791731	-123.224314864577
5.4891	-82.8145231073289	-125.056479633802
5.4944	-85.6811972510157	-124.468557712587
5.4997	-87.3045463100302	-125.481916367863
5.505	-89.8237010442513	-125.056246520638
5.5103	-92.3833301364455	-126.46720853001
5.5156	-94.8752904910869	-126.718458396482
5.5209	-98.1450084993926	-126.696231580259
5.5262	-100.721581236829	-127.957550417883
5.5315	-104.571586419652	-127.684280426068
5.5368	-107.259056190674	-127.645319457802
5.5421	-110.471835575677	-128.467948352311
5.5474	-115.468316302453	-129.35863555144
5.5527	-115.305324327081	-128.747896075974
5.558	-120.518831681819	-128.811069018942
5.5633	-124.527978254599	-129.632215552829
5.5686	-126.950242418149	-129.628900144635
5.5739	-130.430501170296	-129.957538021084
5.5792	-132.357413870817	-130.500137276597
5.5845	-136.736965675164	-130.474311367401
5.5898	-138.416261494558	-131.314134403027
5.5951	-142.428868039677	-130.831098858826
5.6004	-144.566135957837	-131.340555862833
5.6057	-145.432290967975	-132.465563247104
5.611	-148.98326602899	-132.413373557466
5.6163	-150.555528247477	-132.889409676901
5.6216	-153.30076434434	-133.46087419416
5.6269	-156.086204291124	-134.46565694284
5.6322	-157.699247815587	-135.283528205691
5.6375	-159.59303644652	-135.970354604499
5.6428	-161.191582962002	-137.405871071557
5.6481	-163.136863653599	-137.515114679083
5.6534	-164.859806495235	-138.628206393023
5.6587	-166.68305077934	-140.88422233779
5.664	-168.47622783084	-141.357180678625
5.6693	-170.398443800803	-142.19243705227
5.6746	-172.314426963237	-143.43656928366
5.6799	-173.890979850874	-144.453789104036
5.6852	-176.948081971641	-145.538841665009
5.6905	-178.699401709654	-146.494259881133
5.6958	178.960471264588	-148.191428769205
5.7011	177.156285922092	-148.73307539289
5.7064	175.175820584561	-150.327598862762
5.7117	172.93689072086	-150.266532265491
5.717	171.271950586913	-151.759621816006
5.7223	169.358759617801	-152.253236162213
5.7276	167.472167402488	-153.427954564523
5.7329	166.187749721971	-154.171517450278
5.7382	164.723922441238	-153.130140802509
5.7435	161.807679549653	-154.962000732878
5.7488	161.066960357373	-155.980906170362
5.7541	159.389095991828	-155.572285819799
5.7594	157.840083676924	-156.735765042621
5.7647	156.012139557731	-156.546315994278
5.77	153.829366373252	-157.140500805031
5.7753	153.284794061734	-158.271390832675
5.7806	150.250327821518	-159.090627309352
5.7859	150.422020210802	-159.747573663022
5.7912	149.031027185579	-158.93501654298
5.7965	148.139494524916	-159.760520683852
5.8018	146.601193707525	-161.631842414904
5.8071	146.324151407159	-162.134293908649
5.8124	146.335520651206	-162.451987823454
5.8177	145.215476766661	-162.657634322129
5.823	143.143990571829	-164.200913201933
5.8283	142.532555194672	-164.822245847325
5.8336	139.897430574849	-165.829812376901
5.8389	139.660257370024	-167.629403757417
5.8442	137.646964511219	-167.801738689471
5.8495	136.35836429565	-169.091093049665
5.8548	135.841968221208	-169.938306254349
5.8601	133.566269616908	-171.321844462201
5.8654	133.750753108778	-172.912179565141
5.8707	131.941777869805	-174.198837516269
5.876	131.588266876689	-175.239680261343
5.8813	130.359552493234	-176.621265667309
5.8866	129.060188478705	-177.741769945284
5.8919	128.680228266384	179.986739343778
5.8972	127.611809385021	179.234876242143
5.9025	127.313752584355	177.292046258824
5.9078	126.121410225886	176.613386852439
5.9131	124.901088821281	175.046536070248
5.9184	124.424664450594	173.267551879853
5.9237	122.892796380066	171.492934207222
5.929	123.076408509347	170.943226164413
5.9343	121.633682646518	170.282172488135
5.9396	120.699038509392	168.136661505797
5.9449	119.571660688887	166.860365064541
5.9502	118.570650532921	165.701948342597
5.9555	118.245331484997	163.956382029216
5.9608	117.820253306756	164.394701682786
5.9661	117.469581178809	162.62434198562
5.9714	116.468455700907	161.802707198076
5.9767	115.617076698364	160.944064070371
5.982	115.129759730988	159.246035317516
5.9873	113.941363718281	159.164601551583
5.9926	113.028272636957	158.749131358308
5.9979	111.517176581992	157.795226386548
6.0032	110.402060966418	156.970414967374
6.0085	110.24689750766	156.265186281032
6.0138	108.663324999125	156.091054783035
6.0191	108.835409835923	156.226529616591
6.0244	106.994681475468	155.64666802926
6.0297	105.004680171984	154.798972801708
6.035	105.669652510074	154.168371678527
6.0403	104.187733992855	153.7571739059
6.0456	103.292730927568	154.283435690814
6.0509	103.263888412466	154.749622288024
6.0562	99.5975541968163	153.618225125695
6.0615	101.057289181885	153.241732894885
6.0668	99.2451963799489	153.524704401499
6.0721	98.9790040140926	152.848439494758
6.0774	97.8092431808686	153.092963744131
6.0827	97.1022050479633	152.844838938218
6.088	97.2853896267239	152.348827171399
6.0933	96.2689231104418	152.784627995354
6.0986	97.0454582730364	151.690327785245
6.1039	96.6474184403987	152.75110522921
6.1092	95.8456931080638	151.328041620277
6.1145	95.686304757366	150.368428727146
6.1198	96.4847131214461	151.532894166531
6.1251	95.307907674088	148.96656641954
6.1304	95.6905366377756	149.575237963303
6.1357	93.4301543170262	147.558529386883
6.141	92.9991599954412	147.158163441261
6.1463	91.5082774917324	145.879289981771
6.1516	91.6940728694409	143.999167253058
6.1569	90.4145558901737	143.888325211727
6.1622	89.9001221839144	141.937931839416
6.1675	89.3079122159098	141.167459282126
6.1728	88.2154932255953	139.381847187873
6.1781	87.6864071077993	137.511838420438
6.1834	87.1604286452753	137.175767040901
6.1887	86.5259405104982	134.439045760694
6.194	85.8280633175383	134.736824685975
6.1993	84.8148737729546	132.932389695918
6.2046	84.1868292276345	131.539330949948
6.2099	83.5172477042297	130.893522337523
6.2152	83.2476115004753	129.433824581193
6.2205	81.5718397678771	128.992665259641
6.2258	81.2275453909146	128.063458918484
6.2311	80.0843165045649	126.732142943008
6.2364	79.2328805067152	126.135835930234
6.2417	79.1791560888201	125.538546325937
6.247	78.1794039309023	125.870276473672
6.2523	77.6410892752418	125.194829192264
6.2576	77.1378531495738	124.537262061062
6.2629	76.6367604944691	123.732328034504
6.2682	77.0544938742734	123.408488105925
6.2735	76.3732712840794	123.961939671365
6.2788	75.2572357410464	122.441875901786
6.2841	74.6708050564273	122.823776102127
6.2894	73.4089031992735	122.717234832565
6.2947	72.678688413791	121.963339712145
6.3	72.3391768533667	122.74799924125
