# Supplementary material for: Noninvasive blood glucose monitoring using a dual band microwave sensor with machine learning
Source: Sci Rep. 2025 May 9;15:16271. doi: 10.1038/s41598-025-94367-6 (PMC12064702; doi:10.1038/s41598-025-94367-6)
Supplement: Supplementary file 1 — Supplementary Material 1 [file 41598_2025_94367_MOESM1_ESM.zip › mariam/before fasting phase.csv]

Freq [GHz]	ang_deg(S(Port1,Port1)) [deg]	ang_deg(S(Port2,Port1)) [deg]
1	134.992020619833	-147.495336351553
1.0053	133.830090867285	-147.840961027175
1.0106	132.978908536914	-148.268391505045
1.0159	132.083237166087	-148.42966215013
1.0212	130.880245522213	-149.200271874232
1.0265	129.98713987557	-149.70138994615
1.0318	129.015038676085	-149.989395511299
1.0371	128.20972221676	-150.803571149177
1.0424	127.111011852343	-151.342362068614
1.0477	126.173775838798	-151.996009711921
1.053	125.239423135559	-152.708999007963
1.0583	124.113677007626	-153.553523525374
1.0636	123.206488544882	-154.517292107399
1.0689	122.20212607887	-155.317280476599
1.0742	121.183398932683	-156.569464991371
1.0795	120.240234169109	-157.599239939707
1.0848	119.171459711435	-158.820188044863
1.0901	118.286626637922	-160.189754525713
1.0954	117.203362970709	-161.303337969102
1.1007	116.362471077991	-162.780871689835
1.106	115.309696251085	-164.134332073241
1.1113	114.473802413088	-165.420148773697
1.1166	113.38347507084	-167.048395461372
1.1219	112.505928655099	-168.20433973483
1.1272	111.52845900499	-169.739974906961
1.1325	110.421242315242	-171.18290362808
1.1378	109.560216854689	-172.46790289283
1.1431	108.464655201569	-174.002398596132
1.1484	107.508616193089	-174.984902783705
1.1537	106.451270410737	-176.450431079668
1.159	105.483722144498	-177.407240736802
1.1643	104.415121900444	-178.617989210138
1.1696	103.366614812658	-179.960881780719
1.1749	102.514667256593	179.385280379922
1.1802	101.456217148818	178.30137271931
1.1855	100.536395101741	177.723139335879
1.1908	99.3982582049682	176.838917164493
1.1961	98.5540037498002	176.286248547564
1.2014	97.3831760718956	175.830840627121
1.2067	96.3621727587286	175.670775092898
1.212	95.3717711835028	175.663683851354
1.2173	94.2497847233751	175.895256690951
1.2226	93.3805467955075	176.657464204447
1.2279	92.1153511280693	177.98780950674
1.2332	91.3857582287064	-179.728464915079
1.2385	90.2228938872551	-176.03127635764
1.2438	89.206883886501	-170.539913965795
1.2491	88.1600117389362	-161.611386091492
1.2544	87.0798389341932	-148.024244136231
1.2597	86.143457137964	-129.394043186936
1.265	84.9820628691806	-108.919966412916
1.2703	83.9113499671502	-92.3028116170516
1.2756	82.8768260656303	-80.7997593350356
1.2809	81.7857989935776	-73.5642181456158
1.2862	80.6163649808209	-68.9133209932803
1.2915	79.5144211905186	-65.7120455309115
1.2968	78.306480683638	-64.3358337837852
1.3021	77.1983323600702	-62.7948600607073
1.3074	75.9767253183122	-62.3621798059587
1.3127	74.9993492510342	-62.1201095569001
1.318	73.6281712173224	-62.1684718472744
1.3233	72.6117196654058	-62.4809135424946
1.3286	71.2812950825022	-62.9554734528725
1.3339	70.1826021498463	-63.8046715434215
1.3392	69.1107628330296	-64.2384326309821
1.3445	67.721044223792	-65.1818272106614
1.3498	66.5067613464504	-66.2117194447207
1.3551	65.2210053241204	-67.1231918899182
1.3604	63.9174080662591	-68.3560866507675
1.3657	62.8026900244072	-69.5113909918397
1.371	61.3774584076873	-70.7724450831826
1.3763	60.2169859371131	-72.0943058962037
1.3816	58.8777741324574	-73.199544666015
1.3869	57.3577446778615	-74.8058985298472
1.3922	56.3182005884375	-75.945655019222
1.3975	54.6669951479984	-77.541777319386
1.4028	53.4560402540868	-84.1411362477784
1.4081	51.9722682199738	-85.4621848692237
1.4134	50.4403214806884	-87.0732448668252
1.4187	49.0833272668016	-88.8000908627871
1.424	47.5748788054321	-90.5448395459818
1.4293	46.0719964266048	-92.5396867098306
1.4346	44.5682521573528	-93.9523802034889
1.4399	42.9043984614147	-95.9679323623862
1.4452	41.3125082416754	-97.7705308839011
1.4505	39.753494772652	-99.7430911186582
1.4558	38.2727597966455	-101.932400061635
1.4611	36.4019315414458	-103.867223293399
1.4664	34.6865288326693	-106.041027884204
1.4717	33.0258180483261	-107.948371999536
1.477	31.1612478352376	-110.416283706464
1.4823	29.633239447532	-112.625941408516
1.4876	27.7075240086902	-114.757299440698
1.4929	25.8735645486947	-117.288491603295
1.4982	23.9809298443486	-119.630603325832
1.5035	22.1195201441679	-122.146865745785
1.5088	20.1930782632742	-125.033026500348
1.5141	18.1112011405268	-127.579404223756
1.5194	16.4642658144135	-130.342760314921
1.5247	14.3961326732491	-133.125672840568
1.53	12.3958321946491	-136.213109619222
1.5353	10.660769370281	-139.161116261545
1.5406	8.70543070161306	-142.333002182489
1.5459	7.08117846970619	-145.608425640553
1.5512	5.29752388813901	-148.794375225436
1.5565	3.81499807209344	-153.488619593207
1.5618	2.97408510258022	-156.849850600051
1.5671	3.43465950049272	-160.336777829168
1.5724	3.34420372544753	-164.115970047188
1.5777	3.97142271182788	-167.668656978905
1.583	5.49111879649457	-171.578637804419
1.5883	8.42906567969259	-175.27219485633
1.5936	12.8787151622807	-179.249412156251
1.5989	18.9051722943033	176.777381854047
1.6042	25.9349408631142	172.913607049179
1.6095	34.3479841994483	169.296569779144
1.6148	41.3749514248446	165.067287446281
1.6201	47.5213998950366	161.225090616097
1.6254	52.1615431993444	157.534235802528
1.6307	55.161091054297	153.774403982032
1.636	57.220537500464	149.961138295847
1.6413	58.0564798460353	146.897376698082
1.6466	58.2776626754914	143.006169968558
1.6519	57.8786411335121	139.591697201124
1.6572	57.0979138280925	136.104698569837
1.6625	56.1049688638253	132.653223623679
1.6678	54.7487204008644	129.710593306587
1.6731	53.3488945774094	126.436013751449
1.6784	51.7598334016887	123.381020896107
1.6837	50.0787057672146	120.182899973427
1.689	48.3803711645631	116.921812429632
1.6943	46.4215576806472	113.974060357162
1.6996	44.7432706163936	110.862445447694
1.7049	43.0897629407432	108.093043081364
1.7102	41.1000506916917	104.952112815333
1.7155	39.3269325867484	101.795117077118
1.7208	37.3260093654461	98.7702413352694
1.7261	35.7169409368731	96.1070487225692
1.7314	33.7546094682946	93.1578408230365
1.7367	31.7891238557984	90.0800598987345
1.742	30.109711751631	87.3075204465443
1.7473	28.2290654152575	84.7887495224088
1.7526	26.1286890650222	81.8899434850873
1.7579	24.4389127392345	79.5536565587199
1.7632	22.4029524223542	76.939699129959
1.7685	20.5484842620919	74.4934372332916
1.7738	18.6426807234541	72.2441049541112
1.7791	16.7502291701998	69.9384392720738
1.7844	14.4375167162862	68.09759692776
1.7897	12.7621174373282	66.5747793931449
1.795	10.9045233271901	64.7759954647495
1.8003	8.93857877461423	64.5447887900684
1.8056	7.00403845470271	63.1091366918162
1.8109	5.32084493750314	62.734494061707
1.8162	3.17708596076307	61.7554942456551
1.8215	1.30352009493299	61.2997189164917
1.8268	-0.535021176673258	66.5644478931139
1.8321	-2.39542899497812	66.9163779051183
1.8374	-4.22091550160704	68.2914923889209
1.8427	-6.24176462928893	69.5930149647905
1.848	-7.83367473322374	72.3042092401942
1.8533	-9.96776504832465	75.3255048092219
1.8586	-11.4054647091033	79.8739319378245
1.8639	-13.3560216109565	85.6199987845142
1.8692	-15.3693549794374	92.5271789508097
1.8745	-17.2321888525774	100.406653610324
1.8798	-19.0774309440491	109.277375953057
1.8851	-20.938560157317	117.721826435338
1.8904	-22.7574060664386	125.931398008158
1.8957	-24.5580385683913	132.56779589251
1.901	-26.3095743105858	138.08420050842
1.9063	-28.181275632652	141.82317480676
1.9116	-30.0094545152528	144.499892091723
1.9169	-31.8328805338095	146.465697063576
1.9222	-33.5143981832455	147.298300797819
1.9275	-35.4872790764754	148.217090947903
1.9328	-37.4249285093939	147.893396511864
1.9381	-39.095082300834	147.278099048643
1.9434	-41.079408715258	146.283217497266
1.9487	-42.7096268446945	145.203027585026
1.954	-44.5831567396114	139.005676778999
1.9593	-46.3991756429986	137.734601851669
1.9646	-47.9917780710679	136.037016075005
1.9699	-50.0317819721096	134.20036968908
1.9752	-51.4141517898899	132.571734019243
1.9805	-53.4418665802088	131.014205753763
1.9858	-55.2192580068992	129.114463374649
1.9911	-56.9726103650371	127.506413184383
1.9964	-58.7430219978998	125.944113343691
2.0017	-60.6047552960193	123.83089991426
2.007	-61.9732513772258	122.959526895762
2.0123	-63.8837506550779	121.096521029675
2.0176	-65.4788721282031	120.092541629373
2.0229	-67.4989369954023	118.662180442565
2.0282	-69.0020743849537	117.134428075744
2.0335	-70.7396877043141	116.245876033654
2.0388	-72.320854941094	115.305567686857
2.0441	-74.4433012620698	114.189386874549
2.0494	-76.0406724686819	113.025850339963
2.0547	-77.6924173914615	111.766376656552
2.06	-79.5461748170032	110.955758009938
2.0653	-81.0928570661576	109.693602165611
2.0706	-83.032100241236	109.172649058504
2.0759	-84.8896975741139	108.066642486779
2.0812	-86.7176377875817	106.810188551212
2.0865	-88.4064189516134	105.764795064782
2.0918	-89.8569666907124	104.561362540851
2.0971	-91.7767227473951	103.510740847962
2.1024	-93.6608103814825	101.948592613888
2.1077	-95.2983724563516	100.693977479396
2.113	-97.2042797839098	99.3765492871342
2.1183	-98.4954160530906	97.573692401074
2.1236	-100.647946587199	96.2312820696671
2.1289	-102.356374665594	94.3478311999162
2.1342	-103.97168852211	92.7151380001361
2.1395	-105.740631414915	90.864169812921
2.1448	-107.251283979949	88.8765534995001
2.1501	-109.167473246689	87.1203015643792
2.1554	-110.567767000958	85.2301655585565
2.1607	-112.405038511384	83.2883936292153
2.166	-114.088707114776	81.3739592238782
2.1713	-115.692264977578	79.1349200684675
2.1766	-117.469477545875	77.227675806343
2.1819	-119.009758224095	75.2739373933467
2.1872	-120.572753599975	73.3778233587098
2.1925	-122.200254830558	71.6290775344346
2.1978	-123.797369571665	69.4875301423616
2.2031	-125.196534830995	68.1487423256908
2.2084	-126.910432669527	66.0463697679219
2.2137	-128.431757387788	64.8182764691413
2.219	-130.071284761705	62.9458432476249
2.2243	-131.298196311228	61.4608895836264
2.2296	-133.441048444587	60.2365126376195
2.2349	-134.640235367199	58.4343386829421
2.2402	-136.249990599513	57.7631888455436
2.2455	-137.04857241383	56.7520817479732
2.2508	-139.120946731505	55.2434674265188
2.2561	-140.837580762177	54.1975701176714
2.2614	-142.313907800709	53.0779452389591
2.2667	-144.328073782917	52.4214567470453
2.272	-144.979404978202	51.6427694723444
2.2773	-146.952154054951	50.8362683960477
2.2826	-148.721082872248	49.8587531987571
2.2879	-149.953520212916	48.8468941454993
2.2932	-151.699301320649	48.4042446782843
2.2985	-153.034386508152	47.551274449783
2.3038	-154.815023676237	46.8869226600279
2.3091	-156.634596457822	45.8835559863842
2.3144	-157.994869422664	44.9743331900304
2.3197	-159.600093286131	44.4030109198667
2.325	-160.799661185599	43.2657004844917
2.3303	-162.620346795157	42.6592452706364
2.3356	-164.399749818114	41.1121148305044
2.3409	-165.551568090224	40.2921765984949
2.3462	-167.477322024888	39.241448940072
2.3515	-168.710814196455	37.8277221723894
2.3568	-170.270834018054	36.8709015890986
2.3621	-171.841245146325	35.2628084644713
2.3674	-173.363754722582	33.8829359575431
2.3727	-174.668253019883	32.639686123641
2.378	-176.186339639336	30.6423199920034
2.3833	-177.436203058638	29.4993884716144
2.3886	-178.910869762559	27.699092557034
2.3939	179.501292163967	25.9929160100402
2.3992	178.115126096131	24.616230845051
2.4045	176.854503093953	22.8499507223968
2.4098	175.517830535776	21.4397981606806
2.4151	174.222883686625	19.7862270394649
2.4204	172.896683021398	18.1031289541238
2.4257	171.488837861479	16.642669346213
2.431	170.382640672194	15.0754185768146
2.4363	169.007116782864	13.9891420727427
2.4416	167.965971507382	12.6328655863397
2.4469	166.553603981221	11.4151784987281
2.4522	165.475262309774	10.5311565431128
2.4575	164.593336435036	9.53534738285555
2.4628	163.122010005167	8.60419291911195
2.4681	162.199945665395	7.65847610719812
2.4734	160.710137006155	7.10362905502422
2.4787	159.360177902509	6.13997461125821
2.484	158.244826453279	5.26936225979198
2.4893	157.210860524384	5.21674109059963
2.4946	156.138057532929	4.35888001657843
2.4999	154.806505552792	3.94135681149911
2.5052	153.707041823132	3.2700933973216
2.5105	152.240499713797	3.00774223196685
2.5158	151.042274742354	2.40482147800474
2.5211	150.05689110566	1.58642659534268
2.5264	148.682736735721	1.45955573189075
2.5317	147.748120917487	0.982994805625552
2.537	146.453753083513	0.149773550846926
2.5423	145.333978565217	-0.33652701462646
2.5476	144.446004548747	-0.965302237031557
2.5529	142.912575881664	-1.5055788618569
2.5582	142.101834545521	-2.16759288006718
2.5635	140.54819154246	-3.29871939584289
2.5688	139.593107975542	-3.62823176532422
2.5741	138.377926473101	-4.96238875826708
2.5794	136.851222644102	-5.83955138698484
2.5847	136.3259732161	-6.61998226026789
2.59	135.132486579251	-7.92978531768085
2.5953	133.66937240256	-8.55813689929394
2.6006	132.809924516592	-9.91394340780168
2.6059	131.590485623044	-10.6327857319684
2.6112	130.449126694701	-12.2470028800248
2.6165	129.428993444502	-13.2228865391286
2.6218	128.340302400105	-14.3872145598126
2.6271	127.458368267168	-15.6452049974024
2.6324	126.017525239504	-16.8323987299927
2.6377	125.106097409687	-17.9126429131899
2.643	124.171120346414	-19.3464244740335
2.6483	123.053825613126	-20.6168711443118
2.6536	122.251113768002	-21.8196475378733
2.6589	121.365142968583	-23.1505333774005
2.6642	120.2461599306	-24.3540485764604
2.6695	119.002222768496	-25.5366809542254
2.6748	118.19480428347	-26.2872841605281
2.6801	116.859067437308	-27.0514317779633
2.6854	116.325511812681	-28.3497981111551
2.6907	115.359592052822	-29.0250426218352
2.696	114.282192900514	-29.5080060027896
2.7013	113.230227158782	-30.6319264567455
2.7066	112.318450010094	-31.2057804911149
2.7119	111.411076816794	-31.5765941453249
2.7172	111.094773789731	-32.0986869500829
2.7225	109.4800053287	-33.06935678346
2.7278	109.461143720219	-33.0481426265364
2.7331	108.001470465464	-33.6182600915369
2.7384	106.91252423816	-34.0699821080209
2.7437	105.893518926389	-35.8603233126459
2.749	105.398319207711	-35.0793030437239
2.7543	104.411482438298	-35.6783918046945
2.7596	103.777993414834	-36.2249445504121
2.7649	102.908645730902	-36.8754175035444
2.7702	101.833766167558	-37.751082227453
2.7755	100.22232527617	-38.1858646330254
2.7808	101.179169794573	-37.8791228088797
2.7861	99.1176636021839	-39.0320831074319
2.7914	97.4437268634464	-40.0309549026368
2.7967	97.5146363805268	-40.8921514108982
2.802	96.0838971462889	-41.1627350966618
2.8073	95.0895798914519	-42.4505907323871
2.8126	93.9903196540176	-43.4085758891026
2.8179	93.1091476247041	-43.9966406113105
2.8232	92.3627571304961	-45.0613643350939
2.8285	91.2604964181491	-45.812619289419
2.8338	90.1058349352968	-48.0644229116488
2.8391	89.5739741580004	-48.1674678001807
2.8444	88.8892076501852	-50.0193208594735
2.8497	87.9004990606345	-50.9669097344046
2.855	86.6508995083311	-52.7125675409756
2.8603	86.0635903890476	-54.0690344568521
2.8656	85.3165778588236	-55.481522291126
2.8709	84.296223151318	-56.9520325626727
2.8762	83.5454985220418	-58.2115221202327
2.8815	82.4671064264415	-59.8337005875044
2.8868	81.8092867602379	-61.5874510518239
2.8921	80.7852480229742	-62.5738068856712
2.8974	80.4740101046275	-63.7149899739942
2.9027	79.006821664901	-64.8820581517856
2.908	78.4622428117473	-65.7341900836689
2.9133	77.6817252233607	-66.9947779279301
2.9186	76.7720505989718	-67.9108197501693
2.9239	75.6847561596747	-69.0171000341124
2.9292	75.2212597921276	-68.9244240465627
2.9345	73.95226055128	-69.6302106305842
2.9398	73.1124648805521	-70.1430220172568
2.9451	71.9727868920876	-70.8387432922475
2.9504	71.2720860008633	-71.4438948376221
2.9557	70.3995373901209	-71.4041911570111
2.961	68.7199636688358	-72.2115807722786
2.9663	68.8361232629938	-71.8381453880019
2.9716	67.1610198790334	-72.3246766059277
2.9769	66.8628530542972	-72.5059140333989
2.9822	65.9386491569222	-72.6241855967132
2.9875	64.7212323772988	-72.9845216762173
2.9928	64.445260873258	-72.7733249680545
2.9981	62.6532268731701	-73.9482096407075
3.0034	62.7022012101752	-73.8533083274192
3.0087	61.3682423557313	-74.2370234690877
3.014	60.582336401178	-74.883931151751
3.0193	60.1790948980733	-75.1456290086147
3.0246	58.7758805542056	-76.0288633445244
3.0299	58.1277156756007	-76.8725582173957
3.0352	57.2842181358368	-77.3861782405619
3.0405	56.3593529715792	-78.3160893202648
3.0458	55.5793302919878	-78.7736153674707
3.0511	54.2026770103129	-80.1000230821389
3.0564	53.2449807153438	-81.3816806196551
3.0617	52.6272670692632	-81.7415642129569
3.067	51.7307989354543	-83.3784831750851
3.0723	50.5629899756462	-83.9758508686083
3.0776	49.6603729532792	-85.0099477415139
3.0829	48.8960685261054	-86.2075006276601
3.0882	47.8879842931598	-87.5372745308797
3.0935	47.2374671021428	-88.4537695093343
3.0988	46.2893455062509	-88.724728488425
3.1041	44.9588501424821	-90.7114743600402
3.1094	44.4901276838073	-91.4935419226959
3.1147	43.257490414083	-92.8292897837585
3.12	42.7289868676665	-93.9708514482234
3.1253	41.724654384776	-94.3948767407481
3.1306	40.7681684402614	-95.7051908271486
3.1359	39.9277006519833	-96.535533198703
3.1412	38.8883989278528	-97.3733791590244
3.1465	38.1674568882004	-98.5576351193983
3.1518	36.9684630622501	-99.1242673305974
3.1571	35.8693203995199	-99.9526707829261
3.1624	35.2844680998111	-100.024817719494
3.1677	33.9912519200821	-101.125590355141
3.173	33.7126343783069	-101.19263604665
3.1783	32.308776874049	-101.729041900057
3.1836	31.2137860375	-102.450028988991
3.1889	30.3546418659695	-102.300663529284
3.1942	29.3367899009293	-102.808338353738
3.1995	28.676552005819	-103.179517947546
3.2048	27.6366893933645	-103.181292691144
3.2101	26.84929674003	-103.468221966248
3.2154	25.878747544574	-103.260347429313
3.2207	24.3758852914622	-103.478213066683
3.226	23.9149310637011	-103.173142935242
3.2313	22.4369523830661	-103.469794634757
3.2366	21.5086056089147	-103.700715624158
3.2419	20.6132948827209	-102.721262504577
3.2472	18.9348413219508	-103.302914036263
3.2525	18.0724728544939	-103.406461622693
3.2578	16.9961956747188	-103.131834468915
3.2631	16.4366860477554	-103.568671119195
3.2684	14.5636049464403	-103.63838491659
3.2737	13.9570062503637	-103.258312915165
3.279	12.7514704943616	-103.808944898859
3.2843	11.2575515394451	-104.133073060499
3.2896	10.8158542083959	-104.577841046602
3.2949	9.30572249300043	-104.841473985419
3.3002	8.52607135676812	-105.348775299332
3.3055	7.1631042895189	-105.980712114266
3.3108	6.01005969361853	-106.819430471914
3.3161	5.12708559727744	-107.829780863448
3.3214	3.70246001886117	-108.315249161131
3.3267	2.73672582958605	-109.197314057523
3.332	1.57485375920504	-109.813525986196
3.3373	-0.0276007368708414	-111.22904316469
3.3426	-0.167900455538257	-111.884472025403
3.3479	-1.86743447723084	-112.690882771026
3.3532	-2.84317980813386	-113.91287063772
3.3585	-3.8358826206952	-114.449193958418
3.3638	-5.34763245518981	-115.91631970156
3.3691	-5.95769012721131	-116.271585182691
3.3744	-7.5424139268424	-117.561336466537
3.3797	-9.12978584938564	-118.026201286462
3.385	-10.4624932476705	-118.757887400861
3.3903	-11.6384478903097	-119.485235741794
3.3956	-12.8190603351051	-119.923782386356
3.4009	-13.9681517520134	-120.586868760524
3.4062	-15.0126228492757	-121.158934853661
3.4115	-16.4250834552394	-121.197618770424
3.4168	-17.9706891679531	-121.830058780228
3.4221	-19.104659082151	-122.20845231416
3.4274	-20.754272248711	-122.674724216913
3.4327	-21.6587186482205	-123.376121518537
3.438	-23.2375201279678	-123.331290196802
3.4433	-24.2620660323792	-123.751969165383
3.4486	-25.6702720645598	-124.296242375497
3.4539	-27.2506576341889	-124.81110657054
3.4592	-28.1901923891611	-125.444311874977
3.4645	-29.7262454852389	-125.551975768966
3.4698	-31.1874725721977	-126.636704983744
3.4751	-32.3951222341945	-126.528016240069
3.4804	-34.1084031587522	-127.377623698084
3.4857	-35.4626259504038	-128.463879004018
3.491	-36.9404375056258	-128.752406230864
3.4963	-37.6424664864338	-129.557215610372
3.5016	-39.5314836099795	-130.151595616232
3.5069	-41.3846004216593	-131.280207768189
3.5122	-41.8260036098208	-131.927250158809
3.5175	-43.786334619504	-132.863783089346
3.5228	-45.2071416322231	-133.947134094106
3.5281	-46.8032084918932	-134.502940720707
3.5334	-48.5444672541064	-135.366802234629
3.5387	-50.1691878670337	-136.382240084982
3.544	-51.365513327959	-137.370599003808
3.5493	-52.8053215025912	-138.590626475886
3.5546	-54.7573895926864	-139.03189993766
3.5599	-56.5677292861149	-140.153221757408
3.5652	-58.5417947630255	-141.380316536293
3.5705	-60.0433508702376	-142.182028419477
3.5758	-61.1543543059477	-143.543057099201
3.5811	-62.8718538052863	-143.282798553755
3.5864	-64.8403459284629	-144.995952908112
3.5917	-66.2146504640758	-145.581477258562
3.597	-68.1929540290795	-146.757234742317
3.6023	-69.7838379744151	-148.350475639067
3.6076	-71.9157422582106	-149.251842077808
3.6129	-73.3789070339319	-150.49361729985
3.6182	-75.156514767291	-150.905387802165
3.6235	-77.0612510005403	-152.572268901142
3.6288	-78.5426989478747	-154.28440630596
3.6341	-80.5121986316341	-154.954781758934
3.6394	-82.1008872008411	-156.599430607202
3.6447	-84.072394122265	-157.654639891954
3.65	-85.7422879051329	-160.769254649216
3.6553	-87.256949503117	-161.842708227811
3.6606	-88.9885841310373	-162.916351433713
3.6659	-90.2915816954262	-164.496058697832
3.6712	-91.8005586708141	-160.032914203817
3.6765	-93.2873514525777	-161.793389687399
3.6818	-94.6968301416864	-162.699246472664
3.6871	-96.54451213877	-164.188792455538
3.6924	-97.2526337238963	-165.263117975781
3.6977	-99.3770328320233	-166.521480779121
3.703	-100.345904530545	-167.671020063843
3.7083	-102.362379013177	-168.593720732716
3.7136	-103.342734865769	-169.367045605317
3.7189	-104.655084208659	-170.948218631292
3.7242	-106.218583231605	-171.450909500674
3.7295	-107.333649317963	-172.916766295296
3.7348	-108.565311046294	-173.717416880359
3.7401	-109.874399957751	-175.157973576615
3.7454	-111.517847768395	-176.744616138757
3.7507	-113.091820618558	-177.014141693694
3.756	-113.264757293683	-178.564617230126
3.7613	-114.812138959377	-179.308634592016
3.7666	-116.251776055167	179.390719227089
3.7719	-117.701324399716	178.015321468121
3.7772	-118.745867017489	177.013894621036
3.7825	-119.797461909993	174.887130826232
3.7878	-121.409191590647	174.624791847214
3.7931	-123.450280374652	172.665123200862
3.7984	-124.256015778651	171.142966967567
3.8037	-126.590414245631	170.208090158524
3.809	-127.508254872934	168.08414549603
3.8143	-129.030204714769	162.35309450491
3.8196	-131.072468931115	160.628147691904
3.8249	-132.170504762331	159.091186069266
3.8302	-134.027782617713	157.968928230494
3.8355	-135.593137057211	156.124665945872
3.8408	-137.458627383982	155.449290815357
3.8461	-139.498906951008	153.23306541686
3.8514	-141.319505988523	152.263181908868
3.8567	-142.798476242844	151.403044654673
3.862	-144.155450773385	149.419851883383
3.8673	-146.289634004464	148.795725561172
3.8726	-148.002831172626	147.345695699416
3.8779	-149.320982678292	146.435227963185
3.8832	-151.261825290573	144.994109380737
3.8885	-152.832851322414	144.046038548449
3.8938	-153.966081241811	143.256866004428
3.8991	-155.667763612937	141.707882662854
3.9044	-157.635417431594	140.995466911846
3.9097	-158.887800330263	139.761808874502
3.915	-160.116049228515	139.028713214194
3.9203	-161.759730416118	137.746011024667
3.9256	-162.730910705607	136.90633270979
3.9309	-164.074403672762	136.224129779238
3.9362	-165.222813819849	134.998596468446
3.9415	-167.151881149596	133.248769774014
3.9468	-168.16496791837	132.922511060389
3.9521	-168.776160412611	131.522285878453
3.9574	-170.177411565141	130.763278258493
3.9627	-171.257153275729	129.492929680465
3.968	-171.928561854739	128.2627965837
3.9733	-173.000200482736	127.444155232808
3.9786	-173.701437035061	125.797820015946
3.9839	-174.913498630333	125.548365809551
3.9892	-176.07424623137	124.093601542617
3.9945	-177.597444041522	123.125194970552
3.9998	-178.883553163604	122.351765437993
4.0051	-179.509886101766	121.265265808856
4.0104	178.850576496336	120.508464808677
4.0157	178.580785872853	119.859859440587
4.021	177.311325159272	119.355490363291
4.0263	175.262293666146	118.356786167835
4.0316	174.870294194793	117.375514511542
4.0369	173.036097686174	117.208107804032
4.0422	172.296063463558	116.371617193111
4.0475	170.852647098029	116.403730721286
4.0528	169.261544375078	115.417479903543
4.0581	168.263458693426	114.259713064728
4.0634	166.622669434289	114.424476547287
4.0687	165.394590563021	112.846789597942
4.074	164.191931054235	112.94100232494
4.0793	162.541155621584	111.517900601891
4.0846	161.231400695947	110.608276246496
4.0899	159.230909128557	109.371728800515
4.0952	158.817294378927	108.183354484804
4.1005	157.046966912279	107.288102275756
4.1058	155.495624601588	105.455423878117
4.1111	154.498753619525	104.540122373045
4.1164	152.507700516526	102.83011139141
4.1217	152.017230163615	101.565172570328
4.127	150.203882640815	100.575223762557
4.1323	149.170735275712	98.8053351865145
4.1376	147.764242286128	97.6519022766028
4.1429	146.528685421144	96.493951649474
4.1482	145.526081295461	94.8123460904943
4.1535	143.943903407607	94.3434229181386
4.1588	142.65241402731	92.8689352560478
4.1641	141.50137268762	92.4393196372636
4.1694	139.959226114138	91.0954222393275
4.1747	139.322000481556	90.6647785842918
4.18	137.712190915493	90.4026984534361
4.1853	136.842280577164	89.5287124068852
4.1906	135.336933426535	89.2391658310222
4.1959	134.06760681778	89.0741185605475
4.2012	133.327139667814	88.5349678593832
4.2065	131.945651794615	88.4954402836325
4.2118	131.271007949278	87.8263506738533
4.2171	130.040895631608	88.0012088767219
4.2224	128.973079222225	87.3532309966535
4.2277	128.017605258204	87.0093391389261
4.233	126.432727409384	86.7538468156897
4.2383	126.727116687103	86.2725107132167
4.2436	125.521568866795	86.4328151210417
4.2489	124.02655233291	85.5535568762596
4.2542	123.729736685218	85.0485149563921
4.2595	122.417007837029	84.2031048120568
4.2648	122.901966134946	83.4495858986181
4.2701	121.83474955578	83.2648618913789
4.2754	121.262924800875	82.1047028159667
4.2807	120.457228298158	81.8735296981271
4.286	119.698056119186	80.7535331315842
4.2913	119.304254633817	79.7354816315118
4.2966	118.352196814837	79.25069075619
4.3019	117.729447056715	78.3026997251748
4.3072	116.238378022035	77.4063848243421
4.3125	115.213136228557	76.6843228813113
4.3178	114.762557060842	75.3823708011835
4.3231	113.531884891754	75.2153238360011
4.3284	112.8297434326	73.8451581000383
4.3337	111.596681610138	73.847963857055
4.339	110.986573063362	72.9944453402437
4.3443	110.086057972369	71.5618780636409
4.3496	108.829304176794	71.1802219608588
4.3549	108.377040222194	70.0605332072663
4.3602	107.045719345919	68.978926617149
4.3655	106.02161058396	67.9051357934759
4.3708	105.49232717083	66.8314596225362
4.3761	104.240888942447	65.8095799127049
4.3814	103.56859554312	63.9904021290607
4.3867	102.583287746222	63.3396733524854
4.392	101.52448146264	61.7698727490636
4.3973	100.489860810199	60.1594717073744
4.4026	99.515670661416	58.7885363861759
4.4079	98.8999500572321	56.6910870910785
4.4132	97.8675003495481	55.9755752875411
4.4185	97.1435650921684	54.8018943227791
4.4238	96.6276742882426	53.6212454487815
4.4291	95.8433653285933	52.3040408958247
4.4344	95.313719939721	50.9765553266326
4.4397	94.6327428963701	50.6042496667453
4.445	93.9204466846137	48.9440771447373
4.4503	93.0057236975279	49.0875854866802
4.4556	91.7679626733316	48.0917940946678
4.4609	91.5114375220802	47.2056153795933
4.4662	89.9437104004193	46.9774036476122
4.4715	89.4860389071648	46.3511517928948
4.4768	88.4854803557544	47.1060851065488
4.4821	87.159833770007	46.5635117126746
4.4874	87.52979471421	46.5799392731182
4.4927	85.8237198814276	46.7308827156038
4.498	85.2791802604402	46.3464711156561
4.5033	84.3886047050554	46.6412730124196
4.5086	83.0597568486299	46.2539897175712
4.5139	82.9286546229984	46.7172093758805
4.5192	82.0325666705828	46.5536163459855
4.5245	81.9181313987664	46.2007273568617
4.5298	81.3140221625252	46.3718010065752
4.5351	80.5462814896113	46.0693261086246
4.5404	79.9756622078478	44.9025889468487
4.5457	78.8945500917546	44.5393917496434
4.551	79.0115358585497	43.3545283880948
4.5563	78.4749662114119	43.6300162325136
4.5616	77.787410685637	42.4671661986752
4.5669	78.242520734744	41.8792674021167
4.5722	76.9853960916943	40.6568132037036
4.5775	77.0316918193309	38.9794560156115
4.5828	76.4814534198229	38.2359972554109
4.5881	76.2672722187545	36.8242910891348
4.5934	75.3544592900896	35.6165775502982
4.5987	74.0040376569823	34.1054143772897
4.604	73.8668976376472	32.4727020384655
4.6093	72.5445139355516	31.3534744373793
4.6146	72.0184941401125	29.8773096223091
4.6199	71.9708828961988	29.4476498707888
4.6252	70.2858958756785	27.0702659637874
4.6305	69.751724413484	25.5674144711576
4.6358	68.5514793045337	24.3258679351449
4.6411	68.1016242239056	22.7199638541173
4.6464	67.3065127120656	22.016706799847
4.6517	66.3780412250151	20.1438562805831
4.657	65.9098850297117	18.6582104871172
4.6623	65.0207136387917	17.6151686555737
4.6676	64.2353540465994	16.1629320739104
4.6729	63.731647770092	15.7530528944125
4.6782	62.4073966477134	13.7255152936186
4.6835	61.7829307000554	12.7057420086796
4.6888	60.875126686868	11.5238238973866
4.6941	60.4641806243969	10.2979368408224
4.6994	59.3812077213357	9.7981657254048
4.7047	59.0813480261609	8.78258646774616
4.71	58.0742939539876	7.70281503962454
4.7153	57.0855136803767	6.65726315077393
4.7206	56.6630749280961	5.03529933343312
4.7259	55.9017735691835	5.24202958924225
4.7312	55.5307387629854	4.01943470056271
4.7365	55.4975522023886	3.79316087446866
4.7418	54.3754330492842	2.95385615666416
4.7471	54.3752735087355	1.95870697962877
4.7524	53.4201751124744	1.84480869392341
4.7577	52.8028929684461	1.08138571590881
4.763	51.8913569529771	1.08422432426323
4.7683	51.0166056952618	0.292139773474978
4.7736	50.1450685910186	-0.647792115351967
4.7789	49.2627649511483	-0.4104437564237
4.7842	48.609720470843	-1.2732481818578
4.7895	47.8211016548193	-0.897666425564876
4.7948	46.5373725231318	-1.62086635737047
4.8001	46.6088956594596	-2.43047615120088
4.8054	45.7335571376467	-2.55314574682345
4.8107	45.837429768119	-3.2275076183226
4.816	45.2880063843851	-3.03231507869387
4.8213	43.7270174499354	-3.88160896010764
4.8266	43.3044402051705	-5.18792665027761
4.8319	42.8476660518303	-5.21448036613654
4.8372	43.5850845263196	-6.20400780221733
4.8425	42.2570603872361	-6.22672856675949
4.8478	41.6730769600575	-8.18353628596474
4.8531	41.9136690736818	-8.50926322260878
4.8584	40.618943890028	-10.0564626230809
4.8637	41.1200624209843	-11.6064553924558
4.869	40.444289837623	-12.5212468850791
4.8743	39.7428383603875	-14.3150185483747
4.8796	39.4429891286379	-15.1496094273899
4.8849	38.3694974970442	-16.9533610815614
4.8902	39.1164313780958	-18.813568393159
4.8955	38.3615299415725	-19.9515525134823
4.9008	38.2949460372813	-21.5111529946618
4.9061	37.0144260845935	-23.5883406347495
4.9114	36.1674131748029	-24.873299179527
4.9167	35.5809863243806	-26.7084673483643
4.922	34.3929160524146	-28.2440800362977
4.9273	34.1115921893598	-29.9110554955531
4.9326	32.782572811499	-30.7819819967211
4.9379	31.9833340444529	-32.6498036345706
4.9432	31.2634709993711	-34.6830526178281
4.9485	30.1644621832655	-35.4058459382754
4.9538	29.6364991438041	-37.2547023486969
4.9591	28.5316966644721	-37.7961565915133
4.9644	27.587107443555	-39.6491877691208
4.9697	26.9090279719117	-40.1081682570927
4.975	25.8523138235296	-40.9816032815376
4.9803	24.9017193907454	-43.0868464589529
4.9856	24.1719936154962	-42.0938642335934
4.9909	23.5691628355924	-43.8244078975209
4.9962	22.6341347399767	-44.6891446848484
5.0015	21.3705579707154	-45.4824829043774
5.0068	20.9431029817813	-47.3102740098578
5.0121	19.9693271961	-47.2643256747364
5.0174	19.7199521786942	-48.1341531579149
5.0227	18.6395044705249	-49.0436029830275
5.028	17.5794046798443	-50.5570366050605
5.0333	17.8967182797475	-51.6897341755207
5.0386	17.1702585814777	-51.8945632263885
5.0439	17.2290287722534	-53.3007978733109
5.0492	16.6093942772362	-53.8439169421139
5.0545	15.6334781141003	-54.9739255548887
5.0598	15.7013816366851	-55.9976080338605
5.0651	14.4323186128469	-56.6702992848504
5.0704	14.37547565219	-57.9238485460795
5.0757	12.8839624151001	-58.4968561469464
5.081	12.263726561946	-59.1695310223591
5.0863	12.174996328616	-60.3289934652944
5.0916	9.44718478768211	-61.947948351135
5.0969	10.7505504698526	-62.4694839112362
5.1022	9.15639900296898	-62.8480817756612
5.1075	8.74846110813565	-63.9592054155198
5.1128	8.77428493190674	-64.9068812907406
5.1181	7.22427655007962	-65.737055830026
5.1234	7.69620092007241	-67.1765299772528
5.1287	6.61227191985613	-67.4403502493371
5.134	5.73090429160045	-68.8931401205809
5.1393	5.18666544127831	-70.1208481961986
5.1446	4.18017944014912	-71.098958246609
5.1499	4.07480517776653	-72.7442314719492
5.1552	3.34761504287818	-73.0897761824812
5.1605	2.4029919963726	-75.0831985699562
5.1658	1.40187861668084	-76.1483429936819
5.1711	0.52134738616216	-77.8538946685884
5.1764	0.0962985160793658	-79.6702649102829
5.1817	-1.03384316543568	-80.5748332225455
5.187	-1.35772371388169	-82.5384022300113
5.1923	-2.44091107113767	-83.5582590264574
5.1976	-2.90396248165573	-85.389971325005
5.2029	-4.14518564447847	-87.4863172232493
5.2082	-5.33082088312772	-88.3684060993155
5.2135	-6.2772862568258	-90.3700540473919
5.2188	-7.60690387777295	-91.3400762399267
5.2241	-9.0671950366368	-93.1274758296306
5.2294	-10.5708704379737	-89.9361553221173
5.2347	-12.2071886845426	-91.3871150617932
5.24	-13.7355584930049	-92.6462422548953
5.2453	-14.9408142539442	-93.2863950063688
5.2506	-16.2202154022255	-94.9235641499395
5.2559	-17.8379645131777	-95.7750132936178
5.2612	-19.0942794101642	-97.1882990564513
5.2665	-20.4558777583972	-98.0385991105949
5.2718	-22.0685300113058	-98.7486294491609
5.2771	-23.4492091605852	-99.668140355514
5.2824	-24.9422981499817	-100.901161221593
5.2877	-26.8780540801027	-101.772230420222
5.293	-27.5359526115355	-102.371153359313
5.2983	-29.3949484261141	-103.071240463063
5.3036	-30.6524717228859	-104.315018885832
5.3089	-31.9501974255408	-104.719819091482
5.3142	-34.0962574390686	-105.844398519664
5.3195	-34.629256062163	-107.41212792366
5.3248	-36.7369632901518	-107.58650721798
5.3301	-38.1654086773762	-109.817289825101
5.3354	-39.1523602521773	-108.871098346943
5.3407	-40.1473265438952	-110.328270686577
5.346	-41.3426253138125	-111.900137180411
5.3513	-42.7017364293722	-112.075950916402
5.3566	-44.0245529797383	-113.825413540804
5.3619	-46.1703012534251	-114.213969096411
5.3672	-49.4463746536029	-115.890893747642
5.3725	-50.9012235129204	-117.060561758409
5.3778	-52.3235373216077	-117.463016777817
5.3831	-54.5542040815546	-119.394079808796
5.3884	-56.9099027730073	-120.1254065668
5.3937	-59.4550976179367	-121.125488591532
5.399	-59.957168701119	-121.367534387737
5.4043	-63.8796984698126	-122.996313925753
5.4096	-64.5033965429325	-124.598686753676
5.4149	-67.1232198662544	-124.838013209235
5.4202	-69.3836532808643	-126.268011454502
5.4255	-71.7049747348379	-127.396003687566
5.4308	-73.6233989438275	-127.431487179701
5.4361	-75.5932670588796	-129.150730483658
5.4414	-78.0826367596017	-129.404778672467
5.4467	-79.9499646622074	-130.433719873908
5.452	-83.1685841347831	-130.160227616657
5.4573	-84.5086947735205	-131.427860781637
5.4626	-87.7235328840563	-132.098062458273
5.4679	-90.2471624976456	-132.745195785412
5.4732	-92.6079436165439	-133.269729370789
5.4785	-95.4040756737197	-133.647978518383
5.4838	-97.8545071532811	-133.684855944958
5.4891	-99.7936204239757	-134.652471877942
5.4944	-102.821485612337	-135.293006408888
5.4997	-104.213759492973	-135.445932324122
5.505	-107.12204143037	-134.979383237036
5.5103	-109.468763616427	-135.379163471216
5.5156	-112.14299988998	-136.198454365725
5.5209	-115.290505324054	-135.707251075068
5.5262	-117.590217556268	-136.360759709251
5.5315	-121.524805677808	-136.062432531199
5.5368	-125.145179381681	-136.539290660385
5.5421	-128.988237009416	-137.901159177248
5.5474	-131.071871648599	-136.565941313144
5.5527	-132.200198187732	-136.9924660808
5.558	-138.1784367655	-137.499933243515
5.5633	-139.507145528624	-137.270307628575
5.5686	-143.480730714127	-137.942262688272
5.5739	-145.858896768318	-137.485340827477
5.5792	-147.433582206198	-138.429373486359
5.5845	-151.00838500326	-138.079787781815
5.5898	-153.26511321058	-138.873142816704
5.5951	-155.882762134516	-139.040546875558
5.6004	-158.980236267534	-139.205792660939
5.6057	-159.06600096287	-140.018483033459
5.611	-161.898841365257	-140.240560895714
5.6163	-162.626728236217	-140.61581077406
5.6216	-165.18126974053	-141.558090699154
5.6269	-167.776858893845	-142.220165876207
5.6322	-168.884448664793	-143.480950892932
5.6375	-170.549115007081	-143.935534451439
5.6428	-172.144722894815	-144.926631477865
5.6481	-173.890728274311	-145.709280926257
5.6534	-175.177569504457	-147.232984801194
5.6587	-176.730242450235	-148.011867347894
5.664	-178.216120447509	-148.610129830829
5.6693	179.937766944234	-149.824680767795
5.6746	178.119641026767	-150.551973885005
5.6799	176.683105377355	-151.667564662654
5.6852	174.168839215019	-152.931563996432
5.6905	172.392925521435	-153.533565309005
5.6958	170.428977922489	-154.674914916311
5.7011	168.780474148286	-155.259141554238
5.7064	166.911717651014	-156.171795541504
5.7117	164.927584168843	-156.494805997582
5.717	163.514825709101	-157.116642803961
5.7223	162.087605798325	-157.743615593092
5.7276	160.159865754714	-157.983927344479
5.7329	158.818829768871	-159.107158651079
5.7382	157.307519521597	-158.747990835292
5.7435	154.762521082994	-159.591002565948
5.7488	154.301710186597	-160.086601268128
5.7541	151.948777381573	-160.116501015236
5.7594	150.770330579051	-160.43536217356
5.7647	149.058544689049	-160.318177818251
5.77	147.286817694527	-160.581820442866
5.7753	146.737886443355	-161.617175501618
5.7806	144.378322158546	-162.283127903801
5.7859	143.305422016255	-162.762640223498
5.7912	141.540174332429	-162.257544500227
5.7965	141.568412928161	-162.468075771983
5.8018	140.377515272023	-163.910653901782
5.8071	140.074493325778	-164.038815924553
5.8124	139.997086615954	-165.171861230927
5.8177	138.505031950479	-165.410092316286
5.823	136.745841029724	-166.635919381493
5.8283	136.291010990919	-167.263714964496
5.8336	133.878812420472	-168.164628242092
5.8389	134.102027565327	-169.577366347976
5.8442	132.7208368875	-169.543890548536
5.8495	130.777167038484	-170.921306840108
5.8548	130.505381793036	-172.019062215316
5.8601	127.659887855576	-173.637478349675
5.8654	128.627759019265	-174.535971571346
5.8707	126.893530448744	-175.424170224359
5.876	126.34626060846	-177.345683142985
5.8813	125.02388260384	-178.33980838867
5.8866	123.726754171627	-179.641312651053
5.8919	123.468430521931	178.436150541313
5.8972	122.555703564374	177.739208213876
5.9025	122.324755318514	175.799684271936
5.9078	121.279681102159	175.686393670173
5.9131	120.186619121846	174.388348187047
5.9184	119.825092218272	172.942162424771
5.9237	118.27095400189	171.18419065194
5.929	118.47218464814	170.210462938629
5.9343	116.984273136988	169.722367545726
5.9396	116.239057078124	168.318646794112
5.9449	115.355750199645	167.671919359871
5.9502	114.359640767416	166.60165637034
5.9555	114.144689167398	165.261429698558
5.9608	113.682049198082	165.701673865549
5.9661	113.430089333461	164.761863045584
5.9714	112.492122647795	163.722582698241
5.9767	111.296033635794	162.376285434059
5.982	111.132420049083	161.902238854338
5.9873	110.012149534001	162.219743036463
5.9926	109.308662887326	162.414129435282
5.9979	107.809975798177	161.262531920385
6.0032	106.614296125845	160.742341988298
6.0085	106.350225132406	159.792648758944
6.0138	105.303485594326	160.480776368892
6.0191	103.81648197022	159.75439262869
6.0244	103.265139999576	159.977942875406
6.0297	101.383271814832	159.697219179815
6.035	100.609872745222	158.452438078191
6.0403	100.351100322459	158.844067422242
6.0456	99.9391867734497	159.331407001565
6.0509	96.9377022134377	158.206986644316
6.0562	96.714938926899	159.387131969621
6.0615	96.734734798944	158.017513562255
6.0668	94.8826400216707	158.825463786713
6.0721	94.8085504660584	157.956441829445
6.0774	94.273111381311	159.060259216275
6.0827	92.9017722460993	158.078052408243
6.088	93.2696601631053	157.604560033268
6.0933	92.3987726777432	157.815237425612
6.0986	93.0769115312427	156.564733715098
6.1039	91.9799277265913	157.279362164783
6.1092	91.8327940278412	156.370340868949
6.1145	92.4353761787687	155.760127050099
6.1198	90.2152004630098	154.102796707474
6.1251	92.1842229415511	154.274087406626
6.1304	90.6588274818039	153.298270618713
6.1357	89.6848821756482	152.123941414048
6.141	89.0488243595758	151.146650481507
6.1463	87.7734306699131	149.916486165355
6.1516	87.730330805996	148.421570575078
6.1569	86.1142648793488	147.177988967106
6.1622	85.999111331252	146.014416475846
6.1675	85.1585762029799	144.997087256012
6.1728	84.1255415639322	143.193250033046
6.1781	83.7576292325196	141.302353393616
6.1834	82.8375683899926	139.934458738481
6.1887	83.1456314206714	139.596143246933
6.194	81.8832122583905	138.095078361793
6.1993	80.9445000575302	136.498392634125
6.2046	80.3145596218382	135.262486791647
6.2099	79.5283483738987	134.776304485027
6.2152	79.0515746820142	132.766783682234
6.2205	77.9332544166311	133.430054482118
6.2258	77.5257591162781	132.405599346352
6.2311	76.2027350488478	130.506828512117
6.2364	75.5982852640575	130.800701032601
6.2417	75.5865892379059	129.590246760319
6.247	74.4658138008293	130.679289612653
6.2523	74.1217690239511	128.995628595822
6.2576	73.3332643220238	128.674298360925
6.2629	73.0503116755575	128.538524909589
6.2682	73.3741469015232	127.827647247985
6.2735	72.2887863069966	127.818484474617
6.2788	72.7217139482567	128.299803898102
6.2841	71.0535095699441	127.212123533175
6.2894	69.614044936456	126.996525523975
6.2947	69.775624996929	126.289558208454
6.3	68.2654079119948	126.697055294959
