# Supplementary material for: Noninvasive blood glucose monitoring using a dual band microwave sensor with machine learning
Source: Sci Rep. 2025 May 9;15:16271. doi: 10.1038/s41598-025-94367-6 (PMC12064702; doi:10.1038/s41598-025-94367-6)
Supplement: Supplementary file 1 — Supplementary Material 1 [file 41598_2025_94367_MOESM1_ESM.zip › mariam/before fasting mag..csv]

Freq [GHz]	dB(S(Port1,Port1)) []	dB(S(Port2,Port1)) []
1	-0.621138413380345	-19.5181608647947
1.0053	-0.627783326773417	-19.5949011506433
1.0106	-0.601948419261897	-19.6589657262536
1.0159	-0.611010781147515	-19.721026913308
1.0212	-0.612124214067484	-19.7944620695108
1.0265	-0.608986263873718	-19.8377664351077
1.0318	-0.605866562051383	-19.8929391849327
1.0371	-0.588859933233853	-19.9443780288304
1.0424	-0.602370054316443	-19.9925716355734
1.0477	-0.600302029061259	-20.0286476239745
1.053	-0.60359178134891	-20.064173478056
1.0583	-0.614224050915712	-20.1098224833209
1.0636	-0.596796503378306	-20.1568208397339
1.0689	-0.601930209720503	-20.2099418619956
1.0742	-0.600579320138805	-20.2566077159027
1.0795	-0.613657771801799	-20.3331172922086
1.0848	-0.614495240231866	-20.4079788836279
1.0901	-0.597457481260435	-20.4841798272482
1.0954	-0.595566735320834	-20.5698717427114
1.1007	-0.599807958841745	-20.7046965234744
1.106	-0.604003057685449	-20.8315701797419
1.1113	-0.594705351044788	-20.9808230842223
1.1166	-0.599447127406608	-21.1398032388536
1.1219	-0.591739280175127	-21.3193532424733
1.1272	-0.59130125996284	-21.5246422186366
1.1325	-0.603652815083281	-21.7671451547568
1.1378	-0.605311978376254	-22.0144353470019
1.1431	-0.605164544064272	-22.2761694380067
1.1484	-0.61160883788252	-22.5692752334503
1.1537	-0.599279612182645	-22.8922500769844
1.159	-0.62110838036727	-23.2163457106913
1.1643	-0.615230953483673	-23.5817655364376
1.1696	-0.627786381715116	-23.9670127649763
1.1749	-0.637391155922732	-24.3832699353836
1.1802	-0.6439635350676	-24.8367366032956
1.1855	-0.646836783983316	-25.3207344578249
1.1908	-0.643441881243399	-25.8478591189215
1.1961	-0.660195265846063	-26.3898550540516
1.2014	-0.669648363838807	-27.0198783070127
1.2067	-0.671831451635181	-27.6830849786934
1.212	-0.681804143323193	-28.3984079946847
1.2173	-0.686592891703124	-29.2510519681937
1.2226	-0.709010284659256	-30.1509869936396
1.2279	-0.715321024536941	-31.1902457966755
1.2332	-0.713759459838222	-32.3441468459768
1.2385	-0.727900617461756	-33.6616116330614
1.2438	-0.729751398182383	-35.1027897709726
1.2491	-0.739401900268684	-36.7175792575315
1.2544	-0.750181877089934	-38.1162790466155
1.2597	-0.755955726039216	-38.9856198369408
1.265	-0.761732562066038	-38.6391817267078
1.2703	-0.742640654962205	-37.2638421391639
1.2756	-0.746977224788416	-35.5980560203868
1.2809	-0.765123098786422	-33.9019196131378
1.2862	-0.763160358774732	-32.3342302372279
1.2915	-0.762396596390768	-30.9017589234168
1.2968	-0.739122914030029	-29.6504715928435
1.3021	-0.766289149562156	-28.5067028721526
1.3074	-0.772004924284752	-27.4748475968981
1.3127	-0.773178223915671	-26.4880819356154
1.318	-0.785629729136124	-25.6031458849494
1.3233	-0.787488663547255	-24.7518498230764
1.3286	-0.799866540590607	-23.9557996167103
1.3339	-0.814731419736554	-23.2253505778146
1.3392	-0.813440061809062	-22.5045566826458
1.3445	-0.842980626338369	-21.8348663810943
1.3498	-0.840410336609773	-21.194942223052
1.3551	-0.875671802812479	-20.601123032217
1.3604	-0.857379680523334	-19.9963763965666
1.3657	-0.90057356985765	-19.4399461505314
1.371	-0.916959272406835	-18.8867758927589
1.3763	-0.927266546963751	-18.3526855434112
1.3816	-0.970672177305812	-17.8382788628942
1.3869	-0.983607551469019	-17.3431123566528
1.3922	-1.02234982922667	-16.844279952123
1.3975	-1.05641740207042	-16.3684622778799
1.4028	-1.09040997894883	-15.7839045946866
1.4081	-1.13950460838261	-15.315625802465
1.4134	-1.17193294780368	-14.868545680156
1.4187	-1.22672039398636	-14.417939595202
1.424	-1.27810021132235	-13.9785786419538
1.4293	-1.3538752755757	-13.5667038201461
1.4346	-1.41081713099814	-13.1558121598354
1.4399	-1.48133509594686	-12.7455391624874
1.4452	-1.54819754504422	-12.3203785320869
1.4505	-1.63525283900482	-11.926337942478
1.4558	-1.74166073658323	-11.5545542037791
1.4611	-1.80978721919824	-11.1591732788366
1.4664	-1.91254114323182	-10.7921442276171
1.4717	-2.02636383190922	-10.4021708114636
1.477	-2.13849021463458	-10.0404847993118
1.4823	-2.26084943813655	-9.67191343031621
1.4876	-2.40673574588187	-9.30816211670869
1.4929	-2.55178300623718	-8.95789213452873
1.4982	-2.7278017952272	-8.61116583863775
1.5035	-2.91034537936724	-8.26951321420797
1.5088	-3.1125047971613	-7.92919221340755
1.5141	-3.33175857025425	-7.60144549947606
1.5194	-3.5770568147026	-7.27938591610815
1.5247	-3.85439127692523	-6.96339990816631
1.53	-4.14115524528084	-6.65682851462108
1.5353	-4.48295136247215	-6.36161891315897
1.5406	-4.86573852289808	-6.0810419597428
1.5459	-5.27771250062774	-5.81255251583825
1.5512	-5.74247009368571	-5.5555463114489
1.5565	-6.26716044032174	-5.26953251135763
1.5618	-6.84228579736589	-5.04577464211388
1.5671	-7.5242895879866	-4.83601749731965
1.5724	-8.24089396655517	-4.64217165744352
1.5777	-9.01556520239014	-4.47843656432041
1.583	-9.83547973210331	-4.32720952838685
1.5883	-10.6635827467052	-4.20565334468007
1.5936	-11.4311799245207	-4.10405067627579
1.5989	-12.0675126039223	-4.02567384787905
1.6042	-12.43232573364	-3.97866390846295
1.6095	-12.4929908892203	-3.96813066016515
1.6148	-12.1593685741252	-3.95419226573625
1.6201	-11.6005304454811	-3.97857492798244
1.6254	-10.893786891462	-4.02144317129781
1.6307	-10.1597129961146	-4.10772050080375
1.636	-9.38664618134993	-4.18149995720863
1.6413	-8.66023474444063	-4.27610829210113
1.6466	-7.99755860945212	-4.3928718095045
1.6519	-7.40144294406386	-4.52429709397506
1.6572	-6.87075355156835	-4.69442242407456
1.6625	-6.37875038553568	-4.82402421990091
1.6678	-5.94850983652995	-4.9838339763964
1.6731	-5.5396993114463	-5.15353986705163
1.6784	-5.18023594999239	-5.34757320643058
1.6837	-4.88057265973977	-5.52219954322596
1.689	-4.57589828080616	-5.7326514012037
1.6943	-4.30055794315317	-5.92335886734972
1.6996	-4.05427642741603	-6.15418777687175
1.7049	-3.85740478063812	-6.37815387322791
1.7102	-3.6464245073662	-6.63702740309362
1.7155	-3.46464578300246	-6.8856312613563
1.7208	-3.30477701709701	-7.16531244953183
1.7261	-3.13059986993121	-7.45897959163484
1.7314	-2.9909898641459	-7.77578758581834
1.7367	-2.84584587192835	-8.10623841231895
1.742	-2.72169843628036	-8.46028396168953
1.7473	-2.60091047939849	-8.84443092900373
1.7526	-2.49220397473203	-9.23491394120538
1.7579	-2.4049511505868	-9.65802434203056
1.7632	-2.29685455910552	-10.0923939802898
1.7685	-2.20651965608185	-10.5671148120202
1.7738	-2.12722050684013	-11.0502186968061
1.7791	-2.05892953764978	-11.5804255497326
1.7844	-1.99058151187639	-12.1134541759128
1.7897	-1.93762481153668	-12.6770193436664
1.795	-1.8672337613141	-13.2721338635581
1.8003	-1.82600712000462	-13.8988687596381
1.8056	-1.78559043479181	-14.541236735497
1.8109	-1.75133556286065	-15.2171897908515
1.8162	-1.72341083691469	-15.9019040853133
1.8215	-1.68219074611647	-16.6188864782519
1.8268	-1.67653663596689	-17.4781024694482
1.8321	-1.64310313944969	-18.2478239874877
1.8374	-1.63235936738041	-19.0657930230414
1.8427	-1.6215675656502	-19.8897793682928
1.848	-1.59945162904203	-20.7880723429865
1.8533	-1.601006012092	-21.6267362375006
1.8586	-1.59895892101999	-22.466524218169
1.8639	-1.60935731018169	-23.2474416201475
1.8692	-1.60972638110188	-23.8896943903013
1.8745	-1.59949947011556	-24.3395264006494
1.8798	-1.61162039523269	-24.4977904810888
1.8851	-1.62508754006597	-24.3632314466721
1.8904	-1.65042242919886	-23.911138973596
1.8957	-1.65083411512045	-23.2961491904248
1.901	-1.66083471292074	-22.5412320826391
1.9063	-1.6719365675905	-21.718317345589
1.9116	-1.72952066930785	-20.9186246370804
1.9169	-1.69568133679896	-20.1192167477651
1.9222	-1.71753066715139	-19.3515015706533
1.9275	-1.81918693316669	-18.6539232619872
1.9328	-1.81932842802347	-17.9878426003938
1.9381	-1.83688595773807	-17.3821452638131
1.9434	-1.86799276536233	-16.8176984426799
1.9487	-1.90337439435736	-16.2925453948254
1.954	-1.92436555976025	-15.7181287692672
1.9593	-1.98967918787683	-15.2736637213508
1.9646	-2.01606378953848	-14.916979358005
1.9699	-2.04465723485159	-14.5694378506934
1.9752	-2.08911237381709	-14.2821028756399
1.9805	-2.12955792933769	-13.9803691196598
1.9858	-2.18946053163387	-13.7409738462909
1.9911	-2.19851038387114	-13.5263695805988
1.9964	-2.23783469003814	-13.3480575091295
2.0017	-2.28446061998398	-13.1925531255536
2.007	-2.2934397123141	-12.9925512229697
2.0123	-2.35216344170726	-12.8732150483921
2.0176	-2.35971629851713	-12.7153435882154
2.0229	-2.43833388849354	-12.6306348741536
2.0282	-2.44439578162794	-12.5120844094287
2.0335	-2.47304586152125	-12.3922221470342
2.0388	-2.51071323840011	-12.2517886200361
2.0441	-2.54224629310236	-12.1456681901554
2.0494	-2.61869101363478	-12.019052319734
2.0547	-2.55580605495381	-11.9249611048271
2.06	-2.62947184051075	-11.7730209518396
2.0653	-2.67164306325718	-11.6343721889181
2.0706	-2.71753796391765	-11.5112083551364
2.0759	-2.7502433578995	-11.3610529440066
2.0812	-2.83511918354181	-11.2323314402885
2.0865	-2.80110240044598	-11.0715551868052
2.0918	-2.86492042406835	-10.913899901089
2.0971	-2.86312276905285	-10.7507622975927
2.1024	-2.92870583327278	-10.5975650079642
2.1077	-2.94745823747489	-10.4460756164352
2.113	-2.97770421770292	-10.2769722114339
2.1183	-3.0275328118253	-10.161745305543
2.1236	-3.07511993194685	-9.99967521598567
2.1289	-3.13239590939293	-9.85203340705873
2.1342	-3.15549911468294	-9.72988278854675
2.1395	-3.17739156346029	-9.59450358862395
2.1448	-3.24304054110705	-9.52097453502861
2.1501	-3.2645526997401	-9.39068010224849
2.1554	-3.3088159649176	-9.29519394498838
2.1607	-3.33660925859973	-9.22516089685312
2.166	-3.36002549767069	-9.15547462224997
2.1713	-3.38808773462202	-9.1052503280799
2.1766	-3.41342740439463	-9.07236314771852
2.1819	-3.46288253367624	-9.06587786088141
2.1872	-3.483693114257	-9.06326424224142
2.1925	-3.51366041812966	-9.08419194474331
2.1978	-3.53526850330399	-9.09616682568724
2.2031	-3.56362415507388	-9.12645426429297
2.2084	-3.58211422603268	-9.16561567887549
2.2137	-3.60387755422277	-9.22513777365746
2.219	-3.63777228507715	-9.27021378441779
2.2243	-3.6396837354682	-9.34280631013395
2.2296	-3.65936170863439	-9.40639280933036
2.2349	-3.67323465387705	-9.48410247390381
2.2402	-3.67361625187633	-9.54189285065229
2.2455	-3.68453644781973	-9.60689886628248
2.2508	-3.67264497190967	-9.67765194753621
2.2561	-3.68475580935882	-9.73401758257651
2.2614	-3.69759467301405	-9.79845497512552
2.2667	-3.66088887568901	-9.81956320364144
2.272	-3.64135156653045	-9.84466698656218
2.2773	-3.64343472783345	-9.87816249386046
2.2826	-3.65805402527829	-9.92085225398948
2.2879	-3.64267178546181	-9.93452778171454
2.2932	-3.62095217364768	-9.92531599078819
2.2985	-3.62337517001935	-9.93358494334341
2.3038	-3.59229109592656	-9.91556036277122
2.3091	-3.6043019035279	-9.90683112459375
2.3144	-3.59940772161743	-9.8795469941503
2.3197	-3.58510219210599	-9.83823803589317
2.325	-3.58754702041112	-9.79517232336515
2.3303	-3.57188560797233	-9.74093958158551
2.3356	-3.56853954888998	-9.69717490065497
2.3409	-3.57046879423299	-9.64574896040087
2.3462	-3.56157997973365	-9.57935163251414
2.3515	-3.55842337113374	-9.52804620242605
2.3568	-3.57555951830137	-9.46293858916863
2.3621	-3.54308053787554	-9.4100006412652
2.3674	-3.5541026928323	-9.36396039599697
2.3727	-3.55118241050835	-9.32236067267495
2.378	-3.55012981123244	-9.29394236282584
2.3833	-3.55226914692046	-9.2743075011834
2.3886	-3.54602954113291	-9.26379123007142
2.3939	-3.55159056280601	-9.26131457777023
2.3992	-3.56071824538743	-9.28698448620978
2.4045	-3.55724393499615	-9.31458109581337
2.4098	-3.57574566709708	-9.34680005594454
2.4151	-3.57867854992598	-9.40703471410163
2.4204	-3.57168782666956	-9.45298595528184
2.4257	-3.58091454380576	-9.53869301111506
2.431	-3.58513276194038	-9.63486499654918
2.4363	-3.59023525687325	-9.73351626314338
2.4416	-3.58633556176424	-9.82670547539403
2.4469	-3.59798525843945	-9.93164198390579
2.4522	-3.59975718645231	-10.0397867745448
2.4575	-3.5809853967584	-10.1472319754505
2.4628	-3.58147567522817	-10.2499335255645
2.4681	-3.57749675888903	-10.3408996646265
2.4734	-3.58176182096984	-10.4335249020871
2.4787	-3.58978646234509	-10.5282312042598
2.484	-3.67154046312944	-10.5898488486931
2.4893	-3.56269662884372	-10.6839959302217
2.4946	-3.53368990699666	-10.7605945438359
2.4999	-3.5756130169251	-10.8116804188735
2.5052	-3.53637852386223	-10.8519517785517
2.5105	-3.50480415283108	-10.8871190257153
2.5158	-3.49733888945324	-10.9121759508397
2.5211	-3.50708391196253	-10.9399154288666
2.5264	-3.46986630838384	-10.9511835477892
2.5317	-3.42011234979201	-10.9452998216207
2.537	-3.42893938557539	-10.9418734893473
2.5423	-3.4037028559867	-10.9177485275367
2.5476	-3.41895190320664	-10.9137899919656
2.5529	-3.38483544237201	-10.8906585538714
2.5582	-3.33734961145819	-10.8631438644016
2.5635	-3.32510025482178	-10.8266647363316
2.5688	-3.32188696465405	-10.7615103407498
2.5741	-3.3168909523343	-10.7005884164886
2.5794	-3.30600537980327	-10.7055140984206
2.5847	-3.27687643529547	-10.6362694198662
2.59	-3.24595941378088	-10.53440848197
2.5953	-3.25869275106227	-10.599936600509
2.6006	-3.26854442731384	-10.5509118826781
2.6059	-3.26936072159244	-10.5040132714462
2.6112	-3.24341306834405	-10.5060650943581
2.6165	-3.2023204069722	-10.4834789318491
2.6218	-3.20615614236162	-10.4770835692051
2.6271	-3.18686691514983	-10.5084923916966
2.6324	-3.16223753377484	-10.4610483064049
2.6377	-3.13050471003103	-10.470662914057
2.643	-3.1628715796093	-10.5589650475387
2.6483	-3.15495477184658	-10.5766913823908
2.6536	-3.14688525548934	-10.6181584304183
2.6589	-3.19379363374327	-10.6794465787694
2.6642	-3.16209414535901	-10.7449005663386
2.6695	-3.18270603745253	-10.7968839309634
2.6748	-3.16825843784362	-10.8913639827449
2.6801	-3.17665425403695	-10.9716347161567
2.6854	-3.18308826027476	-11.0046139329631
2.6907	-3.17923594400135	-11.1050600856005
2.696	-3.19103702675071	-11.1757226729785
2.7013	-3.16255426631292	-11.2557497616494
2.7066	-3.16787512737844	-11.2969953221068
2.7119	-3.24073204685422	-11.3782969513022
2.7172	-3.18540152366614	-11.3370746482691
2.7225	-3.20140994852803	-11.4727883253622
2.7278	-3.16088537307542	-11.5224452856392
2.7331	-3.18167801148842	-11.5228820866511
2.7384	-3.18860222572444	-11.5395769414439
2.7437	-3.24842038305909	-11.6421984608615
2.749	-3.15715612340741	-11.6078345342165
2.7543	-3.14858436652825	-11.6228962070405
2.7596	-3.17923439632673	-11.6192462810995
2.7649	-3.15122422758218	-11.6161667793028
2.7702	-3.12845358072463	-11.6048769599705
2.7755	-3.13602279921843	-11.5850095853126
2.7808	-3.20038453439789	-11.6991555801954
2.7861	-3.10060103825298	-11.5330165414051
2.7914	-3.10652882672182	-11.4408587869237
2.7967	-3.06735928577897	-11.445019160007
2.802	-3.06968480430675	-11.3608066240155
2.8073	-3.07392605696801	-11.3269526926667
2.8126	-3.07218444199154	-11.3031160196632
2.8179	-2.96071822256341	-11.1984420339512
2.8232	-3.01789725886201	-11.1776549865521
2.8285	-2.9472713771837	-11.1220092259759
2.8338	-2.97740703716118	-11.019296966638
2.8391	-2.971675335645	-11.0020462883139
2.8444	-2.9020949253473	-10.9686144025353
2.8497	-2.95963735260948	-10.9368839287367
2.855	-2.9245271494667	-10.9098974447159
2.8603	-2.93501572267741	-10.9144033408199
2.8656	-2.89092414858919	-10.9165524862079
2.8709	-2.86110535529868	-10.9235901119995
2.8762	-2.88422020065253	-10.965148945271
2.8815	-2.87082353385454	-11.0662428749468
2.8868	-2.87352065455689	-11.1189600624029
2.8921	-2.84973758336003	-11.1762576766142
2.8974	-2.88055965676985	-11.3230275255572
2.9027	-2.84534260042259	-11.3931269254646
2.908	-2.83194713647575	-11.5189387249375
2.9133	-2.85075421332936	-11.6613864709176
2.9186	-2.82498772387499	-11.7508231485157
2.9239	-2.80466423000058	-11.8538614344589
2.9292	-2.81948946533924	-11.9969476367559
2.9345	-2.80509692063441	-12.0992609257718
2.9398	-2.82018964611614	-12.2024288009925
2.9451	-2.85150671190881	-12.3183156525603
2.9504	-2.81456771910707	-12.4166371073466
2.9557	-2.83144266726623	-12.4419774261433
2.961	-2.83990327148888	-12.5754408966675
2.9663	-2.89452947370188	-12.6054951317215
2.9716	-2.90491879762881	-12.6427401558413
2.9769	-2.88283267620002	-12.6464475546193
2.9822	-2.92755521346503	-12.6915672182468
2.9875	-2.90759346109294	-12.7064712174564
2.9928	-2.95313438897312	-12.6844099802098
2.9981	-2.98660453524316	-12.6465051209149
3.0034	-2.9899220967075	-12.6261942973159
3.0087	-3.02467510407814	-12.5812295111727
3.014	-3.02401755408485	-12.5511532825022
3.0193	-3.05244743275721	-12.4992585664838
3.0246	-3.02934624880285	-12.4447329002699
3.0299	-3.04972619057634	-12.416684080808
3.0352	-3.03073657375527	-12.3188389001892
3.0405	-3.03488811096673	-12.2986917205848
3.0458	-3.03798060220637	-12.2330538237681
3.0511	-3.01466058689629	-12.1831211012082
3.0564	-3.08867087176946	-12.188794545256
3.0617	-3.01514074131747	-12.1268704521208
3.067	-2.9893577721192	-12.0788795799993
3.0723	-3.00120841319776	-12.0833755623405
3.0776	-3.01073189379041	-12.0751879836514
3.0829	-3.04637068335742	-12.0869341758391
3.0882	-3.03065368265163	-12.070307965702
3.0935	-3.01221419057264	-12.063436984822
3.0988	-3.05947246773382	-12.1350402387595
3.1041	-3.00595252333802	-12.121228746003
3.1094	-3.03443187984053	-12.1501933907949
3.1147	-3.02359197432114	-12.2013267679164
3.12	-3.03329648378798	-12.2435426721585
3.1253	-3.03299520661437	-12.3061121357992
3.1306	-3.03706959685439	-12.3831076855039
3.1359	-3.05169141718165	-12.4393465177601
3.1412	-3.05134219484696	-12.5264625364441
3.1465	-3.05833682995943	-12.618300734217
3.1518	-3.07410159856121	-12.6993144117203
3.1571	-3.06913099109735	-12.7957520937372
3.1624	-3.08446083159007	-12.8846051454713
3.1677	-3.11150697307081	-12.9803371746833
3.173	-3.10608595956418	-13.0728454554473
3.1783	-3.12370576191069	-13.1619757750907
3.1836	-3.11892528149179	-13.2426496410741
3.1889	-3.14455751808941	-13.313084488011
3.1942	-3.16360109644359	-13.392777673598
3.1995	-3.17669168575883	-13.4757683512282
3.2048	-3.18181534762169	-13.5150533159415
3.2101	-3.18091444938906	-13.5769224792493
3.2154	-3.17254787978408	-13.6231889172329
3.2207	-3.18412298452887	-13.6575863132507
3.226	-3.17670992299107	-13.6892111431377
3.2313	-3.22740199354592	-13.7061653587782
3.2366	-3.22587180028368	-13.7044399022786
3.2419	-3.26064778590092	-13.6941906822184
3.2472	-3.28932990056579	-13.685352721506
3.2525	-3.31256438067084	-13.6395875055669
3.2578	-3.34341396504315	-13.5757227262889
3.2631	-3.36963972301792	-13.5355037589239
3.2684	-3.38962762252646	-13.4475043897414
3.2737	-3.41736162356315	-13.3761159573891
3.279	-3.46456200393122	-13.2873681483505
3.2843	-3.49152870491998	-13.1864604724764
3.2896	-3.49441874432058	-13.0878371630623
3.2949	-3.53258391398517	-12.9737012894394
3.3002	-3.55295223319983	-12.8702577308725
3.3055	-3.59961722173114	-12.7657902005934
3.3108	-3.62934785795552	-12.6675582800234
3.3161	-3.6487610157956	-12.5726263894658
3.3214	-3.67662187174122	-12.4737087436505
3.3267	-3.71172481283332	-12.4001816789435
3.332	-3.73975396054654	-12.3303076025064
3.3373	-3.75668123980301	-12.2607276911761
3.3426	-3.81706514986041	-12.2087931420663
3.3479	-3.8514165144413	-12.1636794454135
3.3532	-3.89405722776721	-12.1231437271059
3.3585	-3.93190956988878	-12.1062571475849
3.3638	-3.96161801503277	-12.0830503828341
3.3691	-4.01314293544415	-12.0796151100717
3.3744	-4.03635970382135	-12.0650832170608
3.3797	-4.0533425764029	-12.064898705982
3.385	-4.09344543313592	-12.0875164534331
3.3903	-4.14369524669854	-12.088389958248
3.3956	-4.18904279022715	-12.1069981619002
3.4009	-4.24316974333695	-12.1195634710846
3.4062	-4.28372152609458	-12.0885225142441
3.4115	-4.32987951473782	-12.0937235497936
3.4168	-4.36017538936811	-12.0761404350588
3.4221	-4.41448656073532	-12.0734920441079
3.4274	-4.47557147313373	-12.0526036299097
3.4327	-4.50781506607489	-12.003170419982
3.438	-4.56840634780289	-11.9589506745618
3.4433	-4.60450277070252	-11.9035138539122
3.4486	-4.68152012971102	-11.8451933186975
3.4539	-4.74120480313475	-11.7941653909714
3.4592	-4.75303008573695	-11.6931029109458
3.4645	-4.83368151370495	-11.6230905023264
3.4698	-4.89585134123529	-11.5310958514918
3.4751	-4.94192910557322	-11.4485329204302
3.4804	-5.03017553941153	-11.3616669372269
3.4857	-5.0589297316827	-11.2598157688816
3.491	-5.11308322318367	-11.1705773655884
3.4963	-5.15957204595501	-11.0793053773707
3.5016	-5.22846009258326	-10.9968904096508
3.5069	-5.27370138805891	-10.9059003581847
3.5122	-5.29738156312154	-10.8143304899203
3.5175	-5.30182743623553	-10.7206946286127
3.5228	-5.34080667947487	-10.636282015892
3.5281	-5.3691549199696	-10.5386540282322
3.5334	-5.43964088291311	-10.446582292221
3.5387	-5.45780814391859	-10.3713823991972
3.544	-5.51634246828923	-10.3070653149089
3.5493	-5.60016304694094	-10.2188875177483
3.5546	-5.66920823682043	-10.1183501308523
3.5599	-5.72820741759826	-10.0350721930689
3.5652	-5.81169113199152	-9.97164274457694
3.5705	-5.87647982831965	-9.85861033657267
3.5758	-6.00623189967662	-9.79240880219882
3.5811	-6.14166914762473	-9.72371658136966
3.5864	-6.24003378596844	-9.60095739315773
3.5917	-6.33640076760919	-9.52157020612791
3.597	-6.42010733725677	-9.46181234826751
3.6023	-6.5440498312134	-9.37092304042192
3.6076	-6.65297509073776	-9.29864247205525
3.6129	-6.80694092174358	-9.21948860300271
3.6182	-6.89374710365353	-9.13892648555515
3.6235	-7.01038025655005	-9.07812325087798
3.6288	-7.13831021136823	-9.01576097303538
3.6341	-7.26115767643476	-8.99452275186539
3.6394	-7.42320959659789	-8.93325660286948
3.6447	-7.55353229939537	-8.89636676470934
3.65	-7.71285159247556	-8.77525325827477
3.6553	-7.82653310303388	-8.7312176193887
3.6606	-7.98769362929989	-8.72132354677925
3.6659	-8.10442279292979	-8.66695720813755
3.6712	-8.2628949808729	-8.77998635458822
3.6765	-8.41241418467366	-8.76795032840175
3.6818	-8.47891948494913	-8.74143427941348
3.6871	-8.60114655743788	-8.70709399532625
3.6924	-8.72833930616436	-8.69640513291579
3.6977	-8.86156303373421	-8.65916059095506
3.703	-8.98643915812055	-8.64803339148742
3.7083	-9.08818911327413	-8.6238089638825
3.7136	-9.19320373914184	-8.57322569186712
3.7189	-9.28352370567682	-8.53062222979931
3.7242	-9.39812402001395	-8.50416836371031
3.7295	-9.53361845916538	-8.45590897293327
3.7348	-9.53351327411918	-8.4329309398936
3.7401	-9.65767757907012	-8.38062353105813
3.7454	-9.68735620127924	-8.32970035863254
3.7507	-9.74000628575871	-8.30371633901557
3.756	-9.80017161210882	-8.23433928555786
3.7613	-9.8162943758031	-8.21236925609766
3.7666	-9.79729502029376	-8.18917054317795
3.7719	-9.77512725612279	-8.15189263250102
3.7772	-9.84087543125846	-8.10157158595221
3.7825	-9.854398347745	-8.07382990236418
3.7878	-9.85029900824457	-8.01946811929164
3.7931	-9.83243098701531	-8.00774570365102
3.7984	-9.83909466313566	-7.98076962187414
3.8037	-9.75758826073992	-7.97709606982356
3.809	-9.83470280541966	-7.94883689401775
3.8143	-9.77187617057957	-7.84538934037133
3.8196	-9.79833983773455	-7.88160062472781
3.8249	-9.78791891393751	-7.86916552297866
3.8302	-9.76904151951755	-7.90382971279585
3.8355	-9.8443580051833	-7.92799284676486
3.8408	-9.752043535011	-7.96223831107266
3.8461	-9.72525734618963	-7.99383618166766
3.8514	-9.76148292807179	-8.014433113785
3.8567	-9.78472022498227	-8.05821268985656
3.862	-9.81913548073583	-8.12601099101333
3.8673	-9.83370100039525	-8.15924269574619
3.8726	-9.85172124558921	-8.21299239501666
3.8779	-9.83654097817147	-8.24239849106976
3.8832	-9.86672199261577	-8.30290201350076
3.8885	-9.91816113658648	-8.33568462676045
3.8938	-9.85381047083804	-8.37750459917027
3.8991	-9.8817539549623	-8.41789265868763
3.9044	-9.9496821588879	-8.43197423894219
3.9097	-9.96112455040052	-8.48374558390437
3.915	-9.94563495984833	-8.49044177323762
3.9203	-9.89495663860993	-8.51390840489097
3.9256	-9.89698853968299	-8.52230356042943
3.9309	-9.90130393849053	-8.5501154208613
3.9362	-9.91065656274177	-8.5401908948781
3.9415	-9.87349436685568	-8.58790679765183
3.9468	-9.92471250652228	-8.59213891732178
3.9521	-9.80131666565217	-8.63763608716378
3.9574	-9.81115359879501	-8.65557966723124
3.9627	-9.81236467740148	-8.6547819254497
3.968	-9.70694423755613	-8.70062294131904
3.9733	-9.63245969267371	-8.74469180235332
3.9786	-9.51474214424856	-8.78444916852852
3.9839	-9.48019410346321	-8.85939847346998
3.9892	-9.36419186102818	-8.89735864998441
3.9945	-9.25930287292618	-8.94500750405631
3.9998	-9.16248764354793	-8.99078791769504
4.0051	-9.07137664993746	-9.05635971364279
4.0104	-8.97194142677712	-9.12446350127902
4.0157	-8.89649063696303	-9.15019614372479
4.021	-8.85056374670139	-9.21004691609399
4.0263	-8.70954884703202	-9.24393395613379
4.0316	-8.65189622258381	-9.28119045282702
4.0369	-8.59448366189721	-9.30954941402535
4.0422	-8.48396541511052	-9.3405878937646
4.0475	-8.38843753224802	-9.34499878998852
4.0528	-8.27276834290653	-9.34976696767052
4.0581	-8.16849868180728	-9.34515307792623
4.0634	-8.09036201313018	-9.33096303880821
4.0687	-8.04457570833291	-9.30555057270291
4.074	-7.96754841530201	-9.28859570551956
4.0793	-7.84148490525847	-9.25631992451667
4.0846	-7.79141367234694	-9.23073640601593
4.0899	-7.68600394134734	-9.21387663729215
4.0952	-7.64911742578743	-9.18052471087737
4.1005	-7.61017645150724	-9.15945004609473
4.1058	-7.52578688578954	-9.13885056603174
4.1111	-7.50810363156293	-9.12330156316008
4.1164	-7.4352415165008	-9.13922903928312
4.1217	-7.36713665855511	-9.15361300185638
4.127	-7.34778846473554	-9.19250506961492
4.1323	-7.25770191747345	-9.24385828189155
4.1376	-7.21210820705612	-9.29043909100358
4.1429	-7.16473806277142	-9.34934627115322
4.1482	-7.11420358562337	-9.44397295144135
4.1535	-7.06550477657041	-9.52515807628721
4.1588	-7.02305977832045	-9.62286323759446
4.1641	-6.99112239876808	-9.72963691224239
4.1694	-6.96395191015257	-9.83075835363788
4.1747	-6.89187370719003	-9.93914235039594
4.18	-6.90304998248218	-10.0410663430561
4.1853	-6.88230346721216	-10.1388384727657
4.1906	-6.86916161952005	-10.2427728818976
4.1959	-6.85473972344039	-10.3067272116194
4.2012	-6.83123069116132	-10.3753160885508
4.2065	-6.83738851248335	-10.4170527331574
4.2118	-6.77926384288577	-10.4570004218338
4.2171	-6.77838619112931	-10.4597842794377
4.2224	-6.80515122639767	-10.482261400708
4.2277	-6.7806568985422	-10.4568241395161
4.233	-6.79604515335115	-10.453606430672
4.2383	-6.78047026011728	-10.42897498129
4.2436	-6.79358044975876	-10.4013220324351
4.2489	-6.8078687466552	-10.3589751642402
4.2542	-6.83712787611138	-10.3380099881917
4.2595	-6.83177920105476	-10.2969248223651
4.2648	-6.8143077429838	-10.2607807055725
4.2701	-6.84452567772214	-10.2202919557114
4.2754	-6.81367164201841	-10.1773817118377
4.2807	-6.75699123955091	-10.1572549234187
4.286	-6.7431515766608	-10.1126274747317
4.2913	-6.66740710577632	-10.0953557433572
4.2966	-6.63765022873689	-10.0602129334722
4.3019	-6.54757270366286	-10.0456225117862
4.3072	-6.54324844901092	-10.0232539535127
4.3125	-6.51171354879826	-10.0075839232283
4.3178	-6.47034320970767	-9.97971749983011
4.3231	-6.41309379460982	-9.95230196321535
4.3284	-6.35803636716659	-9.9418122885405
4.3337	-6.33742916469803	-9.91601571698819
4.339	-6.30407742450379	-9.88206177007016
4.3443	-6.24819627946743	-9.84290935954311
4.3496	-6.22235912075928	-9.80057307731629
4.3549	-6.18211878086543	-9.74813368057581
4.3602	-6.16291642407725	-9.71860093107602
4.3655	-6.06085652860416	-9.65529444427971
4.3708	-6.07415786694601	-9.61417184720772
4.3761	-6.04181820860666	-9.56900892205501
4.3814	-6.01635100137741	-9.54069945658901
4.3867	-5.98716118994516	-9.50465055137888
4.392	-5.93362589577607	-9.51130566847001
4.3973	-5.92556285242655	-9.48490178856837
4.4026	-5.89579541259386	-9.5141967225812
4.4079	-5.8841164893946	-9.55136252002369
4.4132	-5.87748332046268	-9.57935869326263
4.4185	-5.86085025935855	-9.62169486961868
4.4238	-5.85025954168915	-9.71206065379976
4.4291	-5.86457739135144	-9.78854952649298
4.4344	-5.85082195797845	-9.88269897352783
4.4397	-5.79997360378024	-9.98971255163886
4.445	-5.79376563379038	-10.1009326295968
4.4503	-5.74106317863632	-10.2020148255358
4.4556	-5.73499588905731	-10.3221276740834
4.4609	-5.70498488945125	-10.4166585251158
4.4662	-5.71086617895973	-10.5025306794423
4.4715	-5.67419847556585	-10.6066623168194
4.4768	-5.71544478624141	-10.6644506568004
4.4821	-5.71036779717246	-10.7353533920379
4.4874	-5.73144202956795	-10.7751590486622
4.4927	-5.78035398774169	-10.7974766641338
4.498	-5.78717504774497	-10.8167878951274
4.5033	-5.84010869799015	-10.7879960844058
4.5086	-5.88628235406215	-10.7707827070919
4.5139	-5.91329200321612	-10.7661773056253
4.5192	-5.95999394751329	-10.6937165849003
4.5245	-5.97503567291243	-10.6127906427771
4.5298	-6.03126119609715	-10.5112984219349
4.5351	-6.05044358071468	-10.4314562959868
4.5404	-6.11343548409585	-10.3242822115041
4.5457	-6.17088666703284	-10.2020316722797
4.551	-6.20470411395407	-10.0859316823119
4.5563	-6.22332470465965	-9.97656381368095
4.5616	-6.23491244115247	-9.82627990293657
4.5669	-6.2577142958322	-9.72946913426853
4.5722	-6.25553929554111	-9.61323006359515
4.5775	-6.30489912825691	-9.50800928792488
4.5828	-6.22898376239652	-9.3935980656582
4.5881	-6.16882049918082	-9.30344660981652
4.5934	-6.15665553285201	-9.22102145543695
4.5987	-6.09508051688336	-9.12741582502313
4.604	-6.10601853365414	-9.06843706041675
4.6093	-6.01672340705468	-9.01325569717678
4.6146	-5.99410535878122	-8.9582213997731
4.6199	-5.99842066355747	-8.91584205617364
4.6252	-5.95582957862078	-8.90097797649706
4.6305	-5.96982293018445	-8.87460804482623
4.6358	-5.938514596938	-8.85344711174322
4.6411	-5.89845251553515	-8.84671991586631
4.6464	-5.89947760098878	-8.85825905170639
4.6517	-5.81887246699777	-8.87833269414176
4.657	-5.86342483108637	-8.88331875607317
4.6623	-5.84343725652272	-8.88903190983161
4.6676	-5.87443807539542	-8.95105123701742
4.6729	-5.82578002423066	-9.00102705004472
4.6782	-5.81401772907667	-9.01826210286524
4.6835	-5.84814341543861	-9.07410485803839
4.6888	-5.82831453336384	-9.13003607266189
4.6941	-5.85520994149218	-9.18399641189348
4.6994	-5.87849019896781	-9.24380176694095
4.7047	-5.90855413884899	-9.32257153251572
4.71	-5.94276756419687	-9.36214778147842
4.7153	-5.99820053464123	-9.43163837713193
4.7206	-6.02931467789138	-9.49770812796858
4.7259	-6.07471521507003	-9.54477206663021
4.7312	-6.12048331168417	-9.62329277142225
4.7365	-6.1419474355735	-9.68459987857683
4.7418	-6.16700564527678	-9.72818312850578
4.7471	-6.12256510413964	-9.78703151462405
4.7524	-6.16043680965911	-9.85210640624249
4.7577	-6.15362978694689	-9.88211247566798
4.763	-6.19385115042714	-9.91245141033832
4.7683	-6.26060099558991	-9.95090942605394
4.7736	-6.29064163778247	-9.96050483293504
4.7789	-6.35341905871167	-9.95896741207931
4.7842	-6.41563536054339	-9.95955828751926
4.7895	-6.51882810234487	-9.95875848379384
4.7948	-6.62296910284682	-9.9410731277781
4.8001	-6.65561120893048	-9.90532268926851
4.8054	-6.73393448656046	-9.84385837436929
4.8107	-6.80594727246107	-9.79080314633565
4.816	-6.88382993646868	-9.71161105999011
4.8213	-6.93154723228923	-9.62311590223468
4.8266	-6.99953293756732	-9.52648588790586
4.8319	-7.07393947871611	-9.40710345807616
4.8372	-7.12362243401132	-9.29840100160039
4.8425	-7.12864314112897	-9.17114215477489
4.8478	-7.16849397357619	-9.05683335149004
4.8531	-7.2379434937931	-8.94471778177211
4.8584	-7.22116856312836	-8.81566326985667
4.8637	-7.24785087331551	-8.70551808145189
4.869	-7.23902651780764	-8.60296439187466
4.8743	-7.21799724147829	-8.50275143378298
4.8796	-7.21262998362602	-8.414171657478
4.8849	-7.1467919213993	-8.30299903614703
4.8902	-7.16941544702834	-8.26436736911107
4.8955	-7.1003415936134	-8.20261806113681
4.9008	-7.05199972648665	-8.18401926972935
4.9061	-6.97299416809988	-8.14327617739785
4.9114	-6.96295201222117	-8.14776187560762
4.9167	-6.9869125021703	-8.1341516350568
4.922	-6.94545349601317	-8.1797028693757
4.9273	-6.95415864729894	-8.21616240936199
4.9326	-6.97870587493666	-8.26234493081887
4.9379	-6.92957199280052	-8.32824764420464
4.9432	-6.9561185933942	-8.3963606334762
4.9485	-6.97838729318793	-8.47487276745434
4.9538	-7.00027723904404	-8.54818387122703
4.9591	-7.02150009761123	-8.62521604994346
4.9644	-7.03888716764666	-8.69971016651759
4.9697	-7.10059891879003	-8.76538213300008
4.975	-7.13525532858419	-8.82560448882325
4.9803	-7.20834432689485	-8.896081240944
4.9856	-7.2382631475567	-8.93769195034942
4.9909	-7.31550420160272	-8.99083799433892
4.9962	-7.3734139303886	-9.03087126073568
5.0015	-7.49413259989987	-9.06551061881828
5.0068	-7.54438396126442	-9.09451614231162
5.0121	-7.62607021866763	-9.11710070808373
5.0174	-7.72377342887459	-9.13582914567131
5.0227	-7.86469920836142	-9.13358544790181
5.028	-8.02718929687822	-9.15444364067409
5.0333	-8.03462975021155	-9.17991393989366
5.0386	-8.13105227124593	-9.16594041752406
5.0439	-8.19440550066318	-9.1939588734025
5.0492	-8.27090374300157	-9.18812961390123
5.0545	-8.34036957720253	-9.19950613286208
5.0598	-8.28544274289724	-9.20517633555867
5.0651	-8.39103810891583	-9.21899496203184
5.0704	-8.40390299630339	-9.22118185785661
5.0757	-8.50405183593578	-9.22981405628212
5.081	-8.57927123437335	-9.21619319547551
5.0863	-8.65719081643764	-9.23471146264016
5.0916	-8.76407264807211	-9.22313282010665
5.0969	-8.78575275072989	-9.21486347264566
5.1022	-8.86555450975777	-9.21458211622661
5.1075	-8.90464149860871	-9.21074616524666
5.1128	-8.94659453980805	-9.16372769650704
5.1181	-8.96228229297859	-9.14010312466221
5.1234	-9.00812473670929	-9.11350824636359
5.1287	-9.01529197501702	-9.07477300467214
5.134	-9.00799113368606	-9.03307883230127
5.1393	-9.02106949212437	-8.99462016221942
5.1446	-8.9968554619522	-8.94829988729421
5.1499	-9.06204271273128	-8.91346097997262
5.1552	-9.04271221661094	-8.88038883824803
5.1605	-9.00226555768478	-8.83193076158708
5.1658	-8.94908987002616	-8.80853829985617
5.1711	-8.98104945974465	-8.78414270965927
5.1764	-9.01442964269818	-8.78283740931327
5.1817	-9.06457709392019	-8.80124664261968
5.187	-9.01986654883811	-8.81470347521255
5.1923	-9.01316369113328	-8.84181014729625
5.1976	-8.94242373091723	-8.86340444144064
5.2029	-9.02013193307311	-8.92545878629482
5.2082	-8.96050736019144	-8.98974451293082
5.2135	-9.00574034462352	-9.05442335403831
5.2188	-8.98695075948625	-9.13948460618347
5.2241	-9.00655176597819	-9.21444841021157
5.2294	-9.05705982534135	-9.42319438795255
5.2347	-9.09701612512447	-9.49397984847234
5.24	-9.11833075695039	-9.615459015612
5.2453	-9.18074860086602	-9.74279318593896
5.2506	-9.27002218450908	-9.82250143417696
5.2559	-9.32696073672326	-9.91720275766947
5.2612	-9.46605720746655	-10.0250320537702
5.2665	-9.42104605617945	-10.1069679183733
5.2718	-9.59410998424491	-10.1937463377123
5.2771	-9.73927221188263	-10.2687395946882
5.2824	-9.74909610231421	-10.3487982011628
5.2877	-9.96282653835235	-10.4162059505994
5.293	-9.937559431994	-10.4865178195224
5.2983	-10.1243895161512	-10.5478010266885
5.3036	-10.3110341358079	-10.6088779413491
5.3089	-10.3620529411191	-10.6663560056978
5.3142	-10.5378708462339	-10.6936088653124
5.3195	-10.5305033630781	-10.761133392921
5.3248	-10.7085548580363	-10.802283392241
5.3301	-10.9531792983702	-10.8651744582586
5.3354	-10.9847458997064	-10.9007015741075
5.3407	-10.8869524080371	-10.9393733602843
5.346	-10.9888403344231	-10.9864521360451
5.3513	-10.9578596072744	-11.0439976637305
5.3566	-10.9216674122402	-11.102792655044
5.3619	-10.9312439378432	-11.1520687508427
5.3672	-10.8440784229309	-11.2287196943857
5.3725	-10.8255600925959	-11.2923546765046
5.3778	-10.8200213600935	-11.3607727926291
5.3831	-10.8810066839191	-11.4425217844411
5.3884	-10.7973793495032	-11.5387829798679
5.3937	-10.7694313350348	-11.6375089516415
5.399	-10.8870809514569	-11.7201138867139
5.4043	-10.7538588708776	-11.8074969423746
5.4096	-10.8736032653451	-11.9130718714157
5.4149	-10.8169959792326	-12.0170254200332
5.4202	-10.692341884433	-12.1116006647779
5.4255	-10.5962623722107	-12.2264152525555
5.4308	-10.7018413032213	-12.338060520325
5.4361	-10.7095918247485	-12.4506910254883
5.4414	-10.6901483742759	-12.5664314204261
5.4467	-10.6959984625977	-12.6814137268509
5.452	-10.791357768067	-12.777385278155
5.4573	-10.7288917078124	-12.8884114443782
5.4626	-10.7721978098043	-13.0065444271085
5.4679	-10.795605976928	-13.0961769568248
5.4732	-10.7592826877475	-13.1877165259624
5.4785	-10.8684770952386	-13.3225727308373
5.4838	-10.8426218424157	-13.4062530590698
5.4891	-10.844552976269	-13.503662321099
5.4944	-10.9698903832762	-13.5990968729044
5.4997	-10.8137460084405	-13.6815762594878
5.505	-10.8940746307091	-13.7489335020936
5.5103	-10.7917804560547	-13.8249916674042
5.5156	-10.707854033737	-13.8865731660659
5.5209	-10.674670897122	-13.9431779360187
5.5262	-10.4253869997154	-14.0019725205151
5.5315	-10.5734292065258	-14.0571325044712
5.5368	-10.5139753137121	-14.1131025015273
5.5421	-10.4433698025981	-14.1449585190633
5.5474	-10.3144803524203	-14.1632407453228
5.5527	-10.1156499218497	-14.1965795430198
5.558	-10.2283367052102	-14.2237354536823
5.5633	-10.1134979292167	-14.2361915154488
5.5686	-10.0417701053061	-14.2235779536848
5.5739	-9.99932889748679	-14.2334519759242
5.5792	-9.88120210498012	-14.2235621488026
5.5845	-9.81852623994881	-14.1912851070285
5.5898	-9.70803471622085	-14.1666650826934
5.5951	-9.55419851865017	-14.1102437154676
5.6004	-9.43502710323959	-14.0794175695929
5.6057	-9.49381124861583	-14.0333504217375
5.611	-9.35600173232173	-13.9929766035565
5.6163	-9.30748195075305	-13.8793245318635
5.6216	-9.19567529122763	-13.8253605781918
5.6269	-9.0075107787528	-13.7939791493736
5.6322	-9.06631223937524	-13.7440866120921
5.6375	-9.00255355233483	-13.7072733997631
5.6428	-9.00343848340763	-13.6815386443451
5.6481	-8.85793900547727	-13.6458369334612
5.6534	-8.78917435994978	-13.6550209204645
5.6587	-8.80616198535624	-13.6448176385776
5.664	-8.68197792377782	-13.624648063676
5.6693	-8.64503602058832	-13.6573139812303
5.6746	-8.55093169428021	-13.6869623299069
5.6799	-8.48884041694124	-13.7157677325718
5.6852	-8.42196103265898	-13.7341746431646
5.6905	-8.36156267801182	-13.7937169339542
5.6958	-8.30443440100059	-13.8259704102556
5.7011	-8.27528830280303	-13.8710508288993
5.7064	-8.24160391380399	-13.9046654404594
5.7117	-8.2088877870969	-13.9647826210542
5.717	-8.21605695405336	-14.0167732568525
5.7223	-7.92162421508107	-14.0715933981517
5.7276	-8.03686969601651	-14.1104570146842
5.7329	-8.08534262020199	-14.1374573547539
5.7382	-7.98783165566899	-14.2024757035008
5.7435	-7.98849890436895	-14.2037010724111
5.7488	-7.86692432505765	-14.2344893355398
5.7541	-7.87687515769571	-14.2456198741444
5.7594	-7.85845272431887	-14.249323628903
5.7647	-7.76270975161645	-14.237892090305
5.77	-7.8243976911547	-14.2266957677426
5.7753	-7.69821895252271	-14.2159594494535
5.7806	-7.7641013105011	-14.19135994639
5.7859	-7.71136910432463	-14.1370366591375
5.7912	-7.69860100490968	-14.1075521694554
5.7965	-7.58413279807672	-14.0708789001296
5.8018	-7.61973609246982	-14.0233163374381
5.8071	-7.52037501579336	-13.9773879593841
5.8124	-7.41877016403549	-13.9206852039584
5.8177	-7.19607803608964	-13.8774747217538
5.823	-6.99376007336317	-13.8057165960411
5.8283	-6.91830704796474	-13.7344792245328
5.8336	-6.66663618556993	-13.6734580451496
5.8389	-6.68850436244409	-13.6066876021538
5.8442	-6.59917062322066	-13.5468412312965
5.8495	-6.413285480929	-13.4866852892952
5.8548	-6.43900401815849	-13.4496394739717
5.8601	-6.27302384678338	-13.3970152607652
5.8654	-6.36810001359475	-13.3580024241837
5.8707	-6.23460153688498	-13.3178614936552
5.876	-6.15535230899708	-13.3034960434453
5.8813	-6.17854549478718	-13.3098759319114
5.8866	-6.08332675921405	-13.2906416106771
5.8919	-6.12060080013327	-13.3195145279171
5.8972	-6.0825875860341	-13.3408327327925
5.9025	-6.07928350355315	-13.3658162149667
5.9078	-6.04379907604283	-13.4083537728844
5.9131	-6.00770166729127	-13.4309462596106
5.9184	-6.11365957973211	-13.4941259845284
5.9237	-6.05612124090028	-13.5666999013871
5.929	-6.10977797448898	-13.6593325288642
5.9343	-6.10840911869494	-13.7162161808189
5.9396	-6.15276306568743	-13.8131492727347
5.9449	-6.16541057798328	-13.894000684899
5.9502	-6.1932337980622	-13.9906872884054
5.9555	-6.20886545590625	-14.0664637887374
5.9608	-6.22810727702458	-14.1670065660713
5.9661	-6.22591159083879	-14.2467652331617
5.9714	-6.12802722422221	-14.316926579752
5.9767	-6.14464917439198	-14.3923436043741
5.982	-5.98204478230115	-14.4832968755384
5.9873	-6.04679701611558	-14.5673698804258
5.9926	-5.95013869764898	-14.6598221729796
5.9979	-5.83467966410941	-14.7269283403224
6.0032	-5.86442957053661	-14.8192981670763
6.0085	-5.80780161788115	-14.8693340241847
6.0138	-5.74769708813424	-14.9227493822395
6.0191	-5.7928710958443	-14.9669419133669
6.0244	-5.76048813690912	-15.0156358310265
6.0297	-5.72356190356833	-15.0718487818815
6.035	-5.71351815532884	-15.111705590958
6.0403	-5.67624186689601	-15.1353421420236
6.0456	-5.66369778232849	-15.1421039106206
6.0509	-5.7869349670206	-15.1866642799129
6.0562	-5.76295718420619	-15.2126134177079
6.0615	-5.78195062123705	-15.1740884061833
6.0668	-5.79255660132727	-15.1999136292289
6.0721	-5.79663750593153	-15.1372280830703
6.0774	-5.76743288875691	-15.1036275129472
6.0827	-5.77012223017131	-15.0546052012134
6.088	-5.80064652883418	-14.9866664134151
6.0933	-5.75765987322298	-14.8973212050842
6.0986	-5.73699433135917	-14.8181414765433
6.1039	-5.68020676364659	-14.7224683681092
6.1092	-5.59481766167902	-14.6194533648408
6.1145	-5.54823309205221	-14.5109705298177
6.1198	-5.35065949556122	-14.3919082612759
6.1251	-5.39734569164569	-14.2917762953579
6.1304	-5.16872962317782	-14.1808030309942
6.1357	-5.12942549595122	-14.0942428805714
6.141	-5.08550042477497	-14.00166300012
6.1463	-5.05504425763167	-13.933248348568
6.1516	-5.09366127009528	-13.874593369308
6.1569	-5.01930914875812	-13.8105969712997
6.1622	-5.06841774729441	-13.7869677005579
6.1675	-5.07961062224636	-13.7487710251971
6.1728	-5.06336989103331	-13.7399246425357
6.1781	-5.14253317061964	-13.7422748360792
6.1834	-5.08143833944278	-13.7618292461205
6.1887	-5.16315456333421	-13.8409084087967
6.194	-5.14643980582106	-13.8482341054146
6.1993	-5.14474642074212	-13.9412209640058
6.2046	-5.17920270531115	-13.9953626089014
6.2099	-5.20848918585151	-14.0989457167684
6.2152	-5.24250244219562	-14.1964306183383
6.2205	-5.26374579125339	-14.2623558838043
6.2258	-5.27181347157052	-14.3467806488038
6.2311	-5.31976698732265	-14.419947775006
6.2364	-5.34007327668146	-14.5238309475336
6.2417	-5.38814864919993	-14.6088091183494
6.247	-5.43516511246689	-14.6806050145589
6.2523	-5.5140852794415	-14.7400110186403
6.2576	-5.52149722604552	-14.8276740470434
6.2629	-5.53656471118395	-14.8512768001984
6.2682	-5.42292859084623	-14.8879442619607
6.2735	-5.40283883740177	-14.9689865933161
6.2788	-5.36725771209073	-14.9870533069198
6.2841	-5.20740415889133	-14.9885260291022
6.2894	-5.13749956722125	-14.9750284776164
6.2947	-5.11330625027389	-15.0327482472784
6.3	-5.06934357558897	-15.0133628483079
