# Supplementary material for: Noninvasive blood glucose monitoring using a dual band microwave sensor with machine learning
Source: Sci Rep. 2025 May 9;15:16271. doi: 10.1038/s41598-025-94367-6 (PMC12064702; doi:10.1038/s41598-025-94367-6)
Supplement: Supplementary file 1 — Supplementary Material 1 [file 41598_2025_94367_MOESM1_ESM.zip › mariam/After fasting mag..csv]

Freq [GHz]	dB(S(Port1,Port1)) []	dB(S(Port2,Port1)) []	dB(S(Port1,Port2)) []	dB(S(Port2,Port2)) []
1	-0.601933837686288	-19.807679171506	-inf	-inf
1.0053	-0.615871842928601	-19.8643402084688	-inf	-inf
1.0106	-0.589104343325523	-19.9131944846095	-inf	-inf
1.0159	-0.595396823354281	-19.9630983619767	-inf	-inf
1.0212	-0.585670527875945	-20.0077706832608	-inf	-inf
1.0265	-0.594406152317791	-20.0664769787682	-inf	-inf
1.0318	-0.589478430873519	-20.1066694429175	-inf	-inf
1.0371	-0.570708713144141	-20.122308057622	-inf	-inf
1.0424	-0.575951260017274	-20.1593000238409	-inf	-inf
1.0477	-0.577363027587132	-20.1723902416028	-inf	-inf
1.053	-0.588295149731898	-20.2207727941797	-inf	-inf
1.0583	-0.597318523821392	-20.2278031428963	-inf	-inf
1.0636	-0.58395925214643	-20.2601156351487	-inf	-inf
1.0689	-0.586596997402911	-20.2846931428177	-inf	-inf
1.0742	-0.57195618107623	-20.3138963324293	-inf	-inf
1.0795	-0.587700815495097	-20.3665657034614	-inf	-inf
1.0848	-0.576266242091908	-20.4150654243431	-inf	-inf
1.0901	-0.579264403801088	-20.4815951655877	-inf	-inf
1.0954	-0.580277911166708	-20.5461247800119	-inf	-inf
1.1007	-0.574461882925992	-20.655013313085	-inf	-inf
1.106	-0.590056834096869	-20.744573463908	-inf	-inf
1.1113	-0.578168538238749	-20.8653742070935	-inf	-inf
1.1166	-0.577957854758224	-20.9775540858813	-inf	-inf
1.1219	-0.582978288728219	-21.132670765959	-inf	-inf
1.1272	-0.568125693866954	-21.2860889115899	-inf	-inf
1.1325	-0.594389142690176	-21.4824977707318	-inf	-inf
1.1378	-0.584764397916197	-21.672247135317	-inf	-inf
1.1431	-0.583403973592836	-21.8876777830731	-inf	-inf
1.1484	-0.59583114733373	-22.1276819172551	-inf	-inf
1.1537	-0.579119818156318	-22.380530224571	-inf	-inf
1.159	-0.604867719612965	-22.6473820328872	-inf	-inf
1.1643	-0.590424305288106	-22.938623667951	-inf	-inf
1.1696	-0.609543301229391	-23.2484183378958	-inf	-inf
1.1749	-0.609236136380741	-23.5699926845578	-inf	-inf
1.1802	-0.611101675272897	-23.9213699770355	-inf	-inf
1.1855	-0.606866289796168	-24.2741299565207	-inf	-inf
1.1908	-0.606853077769945	-24.6720691028978	-inf	-inf
1.1961	-0.622694990243058	-25.0868731861661	-inf	-inf
1.2014	-0.633404246322147	-25.5303950855635	-inf	-inf
1.2067	-0.63207493084686	-26.0120174431632	-inf	-inf
1.212	-0.653122016692231	-26.5292724791709	-inf	-inf
1.2173	-0.637959943785514	-27.0841817425108	-inf	-inf
1.2226	-0.66011432009508	-27.6904908150621	-inf	-inf
1.2279	-0.660970947139563	-28.3382568117206	-inf	-inf
1.2332	-0.659090116039597	-29.0796242612165	-inf	-inf
1.2385	-0.675133886903058	-29.9065987762103	-inf	-inf
1.2438	-0.683608944643253	-30.8748181324439	-inf	-inf
1.2491	-0.6879708747287	-31.9874474740472	-inf	-inf
1.2544	-0.710953381505724	-33.3537549750838	-inf	-inf
1.2597	-0.706197164619798	-34.9963586951422	-inf	-inf
1.265	-0.710439518563301	-37.0861214042708	-inf	-inf
1.2703	-0.689493211945122	-39.8351696016326	-inf	-inf
1.2756	-0.698331355269144	-44.0434502438325	-inf	-inf
1.2809	-0.708134270351221	-52.1520856677377	-inf	-inf
1.2862	-0.708500132542797	-53.4730195079592	-inf	-inf
1.2915	-0.700917047631627	-44.3053894030679	-inf	-inf
1.2968	-0.679989773425101	-39.907780931521	-inf	-inf
1.3021	-0.695395907499956	-36.9876306958889	-inf	-inf
1.3074	-0.696906489854186	-34.7843276258365	-inf	-inf
1.3127	-0.70224753092209	-33.0002428539699	-inf	-inf
1.318	-0.70479424872818	-31.511108658437	-inf	-inf
1.3233	-0.695623031174303	-30.189577279362	-inf	-inf
1.3286	-0.711204886526912	-29.0412612183867	-inf	-inf
1.3339	-0.719115668317083	-27.9903291466195	-inf	-inf
1.3392	-0.70192460330476	-27.0309954424857	-inf	-inf
1.3445	-0.723198131650084	-26.1442825941412	-inf	-inf
1.3498	-0.723553400027022	-25.3567024968642	-inf	-inf
1.3551	-0.715670143260147	-24.565998233693	-inf	-inf
1.3604	-0.718344480039599	-23.876093002473	-inf	-inf
1.3657	-0.752624284687288	-23.2055581348633	-inf	-inf
1.371	-0.761101905407341	-22.5560840948707	-inf	-inf
1.3763	-0.755774486578932	-21.9564254354082	-inf	-inf
1.3816	-0.783549251056539	-21.3454816148323	-inf	-inf
1.3869	-0.791627353539868	-20.8063508442363	-inf	-inf
1.3922	-0.817102276484968	-20.2456570907226	-inf	-inf
1.3975	-0.82859265627767	-19.7034213968603	-inf	-inf
1.4028	-0.842681048987691	-19.1712881305551	-inf	-inf
1.4081	-0.87129207178571	-18.6629268009202	-inf	-inf
1.4134	-0.885742442496092	-18.1636005523336	-inf	-inf
1.4187	-0.929389001675189	-17.6953051819498	-inf	-inf
1.424	-0.952413231311789	-17.2072481696878	-inf	-inf
1.4293	-0.996290287793462	-16.7547813187394	-inf	-inf
1.4346	-1.02239773214103	-16.1770485186206	-inf	-inf
1.4399	-1.0619970968878	-15.7319672911532	-inf	-inf
1.4452	-1.10384555351361	-15.2722814458145	-inf	-inf
1.4505	-1.15329326370163	-14.8317443954138	-inf	-inf
1.4558	-1.22372034615232	-14.413897296419	-inf	-inf
1.4611	-1.24131138289101	-13.9844419779389	-inf	-inf
1.4664	-1.30714639959219	-13.570740118786	-inf	-inf
1.4717	-1.36328284987507	-13.1562678155804	-inf	-inf
1.477	-1.418070901058	-12.7490863864788	-inf	-inf
1.4823	-1.48161554345994	-12.3503299122779	-inf	-inf
1.4876	-1.56386814642479	-11.9442762513326	-inf	-inf
1.4929	-1.63904815363482	-11.5510623983859	-inf	-inf
1.4982	-1.73117042929713	-11.1797316123477	-inf	-inf
1.5035	-1.82514704462377	-10.7996600949458	-inf	-inf
1.5088	-1.92945525736488	-10.4214329493585	-inf	-inf
1.5141	-2.03920550811464	-10.0566439532775	-inf	-inf
1.5194	-2.15483893328084	-9.69125511702323	-inf	-inf
1.5247	-2.29206299125199	-9.32769439140519	-inf	-inf
1.53	-2.43681110181611	-8.97581862583763	-inf	-inf
1.5353	-2.59580679826638	-8.6318757703107	-inf	-inf
1.5406	-2.77546025177992	-8.28363735131274	-inf	-inf
1.5459	-2.97700210518879	-7.9486628443509	-inf	-inf
1.5512	-3.20017339682902	-7.61878965146563	-inf	-inf
1.5565	-3.44617274659901	-7.28804555453527	-inf	-inf
1.5618	-3.72756869168512	-6.98090104060469	-inf	-inf
1.5671	-4.04809995575855	-6.65177144124636	-inf	-inf
1.5724	-4.41199657832473	-6.33439697021141	-inf	-inf
1.5777	-4.82171577904248	-6.04173465181084	-inf	-inf
1.583	-5.30043737917973	-5.71042561970064	-inf	-inf
1.5883	-5.85163720767367	-5.43530321599648	-inf	-inf
1.5936	-6.45430210954777	-5.16332231719983	-inf	-inf
1.5989	-7.24202372294783	-4.90768677348926	-inf	-inf
1.6042	-8.08711647542502	-4.67245044586635	-inf	-inf
1.6095	-9.08698960832612	-4.44316787332925	-inf	-inf
1.6148	-10.232333740503	-4.24996917552807	-inf	-inf
1.6201	-11.6004581083501	-4.06372303831131	-inf	-inf
1.6254	-13.2003235456641	-3.91786809552851	-inf	-inf
1.6307	-15.0111731799857	-3.82376968216149	-inf	-inf
1.636	-16.8541635997206	-3.73309574032563	-inf	-inf
1.6413	-18.1256195666536	-3.67012917767137	-inf	-inf
1.6466	-17.9798350139318	-3.6233699250046	-inf	-inf
1.6519	-16.6024280220192	-3.62958909511459	-inf	-inf
1.6572	-14.8582568560821	-3.67744613040256	-inf	-inf
1.6625	-13.2189127300822	-3.71442666249145	-inf	-inf
1.6678	-11.7715955131005	-3.78920496132597	-inf	-inf
1.6731	-10.5373128442574	-3.88067881164593	-inf	-inf
1.6784	-9.49912070053968	-4.01202428399246	-inf	-inf
1.6837	-8.60804334816232	-4.12378142842413	-inf	-inf
1.689	-7.84377011593319	-4.27080636515767	-inf	-inf
1.6943	-7.18204927836067	-4.41482475452792	-inf	-inf
1.6996	-6.60596657845902	-4.59913648053366	-inf	-inf
1.7049	-6.1117761689549	-4.76540135882578	-inf	-inf
1.7102	-5.64990524039396	-4.96760321374961	-inf	-inf
1.7155	-5.27000810851749	-5.16093500255684	-inf	-inf
1.7208	-4.9185108806791	-5.37373710956704	-inf	-inf
1.7261	-4.58474872715562	-5.61003806727981	-inf	-inf
1.7314	-4.30784083574014	-5.86022737170836	-inf	-inf
1.7367	-4.03808857011187	-6.11528308330277	-inf	-inf
1.742	-3.80316940677004	-6.40238358086291	-inf	-inf
1.7473	-3.58594758845787	-6.70209256194644	-inf	-inf
1.7526	-3.37917326189072	-7.01626589254587	-inf	-inf
1.7579	-3.20019622268611	-7.33827878190342	-inf	-inf
1.7632	-3.0326689432216	-7.69831685388594	-inf	-inf
1.7685	-2.86382329558669	-8.07288702095394	-inf	-inf
1.7738	-2.73457671962986	-8.47385100309391	-inf	-inf
1.7791	-2.59884412226745	-8.89183891923428	-inf	-inf
1.7844	-2.47779905994179	-9.32146635135022	-inf	-inf
1.7897	-2.3652221814331	-9.77258989250137	-inf	-inf
1.795	-2.28204927028552	-10.2640433838149	-inf	-inf
1.8003	-2.18653764861828	-10.7367164899123	-inf	-inf
1.8056	-2.09886857461283	-11.2569430970832	-inf	-inf
1.8109	-2.02104582828375	-11.7909019821851	-inf	-inf
1.8162	-1.96441335530197	-12.3378112765325	-inf	-inf
1.8215	-1.8935210404401	-12.8993542150409	-inf	-inf
1.8268	-1.83650512867443	-13.5163697788487	-inf	-inf
1.8321	-1.77592712503118	-14.1202656935827	-inf	-inf
1.8374	-1.74101341855483	-14.7586295611336	-inf	-inf
1.8427	-1.70910401892284	-15.3932941357123	-inf	-inf
1.848	-1.667324012418	-16.1359660146607	-inf	-inf
1.8533	-1.63940412230002	-16.7916982889177	-inf	-inf
1.8586	-1.60790147231758	-17.6341025193475	-inf	-inf
1.8639	-1.59246359302389	-18.4096988921677	-inf	-inf
1.8692	-1.58287832563462	-19.2527936293336	-inf	-inf
1.8745	-1.55968753977349	-20.1399808359959	-inf	-inf
1.8798	-1.5346758631708	-21.0908174940576	-inf	-inf
1.8851	-1.54418722211923	-22.129245636361	-inf	-inf
1.8904	-1.51891973831401	-23.1769311954161	-inf	-inf
1.8957	-1.50894151294094	-24.3514841132653	-inf	-inf
1.901	-1.51784048040896	-25.5059847688632	-inf	-inf
1.9063	-1.53061706175738	-26.5811765598005	-inf	-inf
1.9116	-1.54560266164056	-27.3022862898409	-inf	-inf
1.9169	-1.51884221818597	-27.4700541453633	-inf	-inf
1.9222	-1.54148468646263	-27.0021267028315	-inf	-inf
1.9275	-1.57056201693332	-26.0144258419905	-inf	-inf
1.9328	-1.57595641804796	-24.8306391119329	-inf	-inf
1.9381	-1.58608590732781	-23.6026293494778	-inf	-inf
1.9434	-1.5986352928329	-22.4337380644776	-inf	-inf
1.9487	-1.62164313743609	-21.3474485608343	-inf	-inf
1.954	-1.63531301111655	-20.3360301378138	-inf	-inf
1.9593	-1.68747289426886	-19.4712570321068	-inf	-inf
1.9646	-1.70060680335285	-18.665943596329	-inf	-inf
1.9699	-1.72860748349922	-17.9751232429844	-inf	-inf
1.9752	-1.7682847434496	-17.3414966023102	-inf	-inf
1.9805	-1.79414813811668	-16.7496099018342	-inf	-inf
1.9858	-1.84689609587693	-16.2589539488363	-inf	-inf
1.9911	-1.85320292327686	-15.6669263536802	-inf	-inf
1.9964	-1.89274867128598	-15.2744226236557	-inf	-inf
2.0017	-1.90120938085763	-14.9300267815413	-inf	-inf
2.007	-1.93965042864243	-14.5542669688383	-inf	-inf
2.0123	-1.99745792009836	-14.2616732060391	-inf	-inf
2.0176	-2.02528715209006	-13.9720949134792	-inf	-inf
2.0229	-2.05554277033381	-13.7284660266646	-inf	-inf
2.0282	-2.0621867118192	-13.4906008133589	-inf	-inf
2.0335	-2.12274042894838	-13.2695449878018	-inf	-inf
2.0388	-2.16139787928986	-13.0274051504008	-inf	-inf
2.0441	-2.18852985981226	-12.8360465179921	-inf	-inf
2.0494	-2.2337444818905	-12.6034079220418	-inf	-inf
2.0547	-2.22904648439887	-12.4439085726238	-inf	-inf
2.06	-2.27052418089467	-12.2048853110043	-inf	-inf
2.0653	-2.31795489620505	-11.9994369480514	-inf	-inf
2.0706	-2.35967175436549	-11.7995090452584	-inf	-inf
2.0759	-2.40406945439904	-11.5849913898813	-inf	-inf
2.0812	-2.49097779373665	-11.381137412448	-inf	-inf
2.0865	-2.44545023476223	-11.1577191179996	-inf	-inf
2.0918	-2.50741123646249	-10.9443719959257	-inf	-inf
2.0971	-2.5227755225336	-10.7328384609481	-inf	-inf
2.1024	-2.58232121030551	-10.5197595705988	-inf	-inf
2.1077	-2.59114825602217	-10.2877787487177	-inf	-inf
2.113	-2.62822112734281	-10.0684739509491	-inf	-inf
2.1183	-2.64819972165865	-9.84865724942188	-inf	-inf
2.1236	-2.72116316074745	-9.66034884079873	-inf	-inf
2.1289	-2.80001742173453	-9.46661716817816	-inf	-inf
2.1342	-2.83070067142013	-9.27746938403621	-inf	-inf
2.1395	-2.86388845592388	-9.08994902958204	-inf	-inf
2.1448	-2.91955802901499	-8.93968909878566	-inf	-inf
2.1501	-2.95493729972583	-8.75176307165323	-inf	-inf
2.1554	-3.02117752720721	-8.6133372789976	-inf	-inf
2.1607	-3.03732897448845	-8.46106760215156	-inf	-inf
2.166	-3.10025707425281	-8.35468486399554	-inf	-inf
2.1713	-3.12504445362961	-8.22490228892265	-inf	-inf
2.1766	-3.17102755048917	-8.14025024502531	-inf	-inf
2.1819	-3.23419660090549	-8.07640798773866	-inf	-inf
2.1872	-3.27346320484974	-8.01442341306424	-inf	-inf
2.1925	-3.32214997261711	-7.97313381779338	-inf	-inf
2.1978	-3.36916421095437	-7.94189185139607	-inf	-inf
2.2031	-3.4108403762094	-7.91425843949786	-inf	-inf
2.2084	-3.4548128506921	-7.9069209022787	-inf	-inf
2.2137	-3.49077436636555	-7.91185897280823	-inf	-inf
2.219	-3.54067444937517	-7.91424583929726	-inf	-inf
2.2243	-3.56890245078852	-7.94367609754185	-inf	-inf
2.2296	-3.63397202651676	-7.99411432442504	-inf	-inf
2.2349	-3.629376242364	-8.00366911052816	-inf	-inf
2.2402	-3.64755535831765	-8.03436780326424	-inf	-inf
2.2455	-3.67637367607207	-8.05728551521029	-inf	-inf
2.2508	-3.66994991865887	-8.10045963502147	-inf	-inf
2.2561	-3.67382109014305	-8.12236289542705	-inf	-inf
2.2614	-3.68266508790934	-8.16519504652029	-inf	-inf
2.2667	-3.68937556050614	-8.18738285205986	-inf	-inf
2.272	-3.64341056767077	-8.17780708703507	-inf	-inf
2.2773	-3.68154523412472	-8.22074479931726	-inf	-inf
2.2826	-3.67794922940453	-8.22698800595805	-inf	-inf
2.2879	-3.65652987262256	-8.2294304905594	-inf	-inf
2.2932	-3.65783591896237	-8.23216668330945	-inf	-inf
2.2985	-3.6563485740668	-8.21809882563701	-inf	-inf
2.3038	-3.62102284378229	-8.1805226088577	-inf	-inf
2.3091	-3.61818815443612	-8.16549206645883	-inf	-inf
2.3144	-3.61420417039447	-8.13564297971983	-inf	-inf
2.3197	-3.60890365310121	-8.08900915412606	-inf	-inf
2.325	-3.60394717126726	-8.03358963419736	-inf	-inf
2.3303	-3.58829853939373	-7.98008599514833	-inf	-inf
2.3356	-3.58246083973913	-7.91410603043179	-inf	-inf
2.3409	-3.58617430064531	-7.85691460478285	-inf	-inf
2.3462	-3.59310904669083	-7.78646281861439	-inf	-inf
2.3515	-3.58400507111349	-7.72540220492291	-inf	-inf
2.3568	-3.58621435702902	-7.6457735347358	-inf	-inf
2.3621	-3.577320897916	-7.5833306282826	-inf	-inf
2.3674	-3.5856174882989	-7.52432141875572	-inf	-inf
2.3727	-3.59282981074234	-7.47103883432833	-inf	-inf
2.378	-3.59845127406959	-7.42781288852554	-inf	-inf
2.3833	-3.60260080884766	-7.37803214128819	-inf	-inf
2.3886	-3.61162713659791	-7.3560229992919	-inf	-inf
2.3939	-3.61646353682213	-7.3356360874525	-inf	-inf
2.3992	-3.64000392685447	-7.33900450812298	-inf	-inf
2.4045	-3.63840449202536	-7.35530664005829	-inf	-inf
2.4098	-3.65859828743024	-7.36235947423309	-inf	-inf
2.4151	-3.673713536889	-7.38228180988307	-inf	-inf
2.4204	-3.68388080678274	-7.41391504687867	-inf	-inf
2.4257	-3.69573326264313	-7.46935534999564	-inf	-inf
2.431	-3.71082818037527	-7.5327131516542	-inf	-inf
2.4363	-3.73256203999031	-7.60800170278286	-inf	-inf
2.4416	-3.73797379284482	-7.6769772698263	-inf	-inf
2.4469	-3.7509286875615	-7.75697414785294	-inf	-inf
2.4522	-3.76355934039312	-7.82709075730598	-inf	-inf
2.4575	-3.76856126705276	-7.92711632890399	-inf	-inf
2.4628	-3.78098210045154	-8.00518199471998	-inf	-inf
2.4681	-3.77042515630818	-8.07874143637359	-inf	-inf
2.4734	-3.78343441649613	-8.14773949788181	-inf	-inf
2.4787	-3.78845673957995	-8.22539915903061	-inf	-inf
2.484	-3.74827424277076	-8.29869253950274	-inf	-inf
2.4893	-3.78149170137254	-8.3600769553686	-inf	-inf
2.4946	-3.76166651287884	-8.41370594091943	-inf	-inf
2.4999	-3.73805554158587	-8.47764938046967	-inf	-inf
2.5052	-3.70946823744845	-8.51048375050179	-inf	-inf
2.5105	-3.69693553426692	-8.54731740362981	-inf	-inf
2.5158	-3.68097287438746	-8.5809259210838	-inf	-inf
2.5211	-3.67093111934531	-8.59803617308404	-inf	-inf
2.5264	-3.62300054742421	-8.61362017788502	-inf	-inf
2.5317	-3.56984264973151	-8.62327026486628	-inf	-inf
2.537	-3.55447760431201	-8.62199597776684	-inf	-inf
2.5423	-3.49489555433831	-8.58247008046972	-inf	-inf
2.5476	-3.52406695722711	-8.60340666579555	-inf	-inf
2.5529	-3.49133027501444	-8.5916665160176	-inf	-inf
2.5582	-3.41045187799984	-8.5604699240218	-inf	-inf
2.5635	-3.40670436689419	-8.52899049067751	-inf	-inf
2.5688	-3.38549894304591	-8.49728410192913	-inf	-inf
2.5741	-3.35285032969921	-8.46390247253046	-inf	-inf
2.5794	-3.36396821786941	-8.4309733937147	-inf	-inf
2.5847	-3.30659634241637	-8.40302693409371	-inf	-inf
2.59	-3.26536824399239	-8.32355814055097	-inf	-inf
2.5953	-3.25988025157002	-8.35351701894956	-inf	-inf
2.6006	-3.27565073579913	-8.33184203964078	-inf	-inf
2.6059	-3.26419550041483	-8.32869609816048	-inf	-inf
2.6112	-3.20169873435817	-8.25918515937991	-inf	-inf
2.6165	-3.18971079379216	-8.30719388466501	-inf	-inf
2.6218	-3.1999409325002	-8.32925809597791	-inf	-inf
2.6271	-3.1825845143628	-8.33654774411931	-inf	-inf
2.6324	-3.17309415801673	-8.35403405510656	-inf	-inf
2.6377	-3.12469696172862	-8.33365895559571	-inf	-inf
2.643	-3.13726990306366	-8.44404172438261	-inf	-inf
2.6483	-3.14307211606159	-8.46943433397122	-inf	-inf
2.6536	-3.09751395379001	-8.50896985294825	-inf	-inf
2.6589	-3.1581252282879	-8.5860437122475	-inf	-inf
2.6642	-3.12643726586813	-8.67022493888216	-inf	-inf
2.6695	-3.17273827228592	-8.7240757393687	-inf	-inf
2.6748	-3.15207362298221	-8.84847256237457	-inf	-inf
2.6801	-3.16383503749631	-8.9332680630644	-inf	-inf
2.6854	-3.17683573537703	-9.01632252575567	-inf	-inf
2.6907	-3.16229573134985	-9.11689783028358	-inf	-inf
2.696	-3.17641538042714	-9.21049099722953	-inf	-inf
2.7013	-3.16428058865291	-9.26979175933188	-inf	-inf
2.7066	-3.1650278606234	-9.38436730524721	-inf	-inf
2.7119	-3.24708069284878	-9.45698423003633	-inf	-inf
2.7172	-3.25765572073275	-9.48368111752255	-inf	-inf
2.7225	-3.22707330063321	-9.5975180865009	-inf	-inf
2.7278	-3.18940561455758	-9.63399780443581	-inf	-inf
2.7331	-3.26189350932984	-9.74362041808899	-inf	-inf
2.7384	-3.24155665936305	-9.70052037001691	-inf	-inf
2.7437	-3.18497925309343	-9.82131944734666	-inf	-inf
2.749	-3.22258952032443	-9.84827829659503	-inf	-inf
2.7543	-3.123330634651	-9.84547196248126	-inf	-inf
2.7596	-3.1961636891415	-9.86844581395489	-inf	-inf
2.7649	-3.13627705458424	-9.85782881367128	-inf	-inf
2.7702	-3.19462255178692	-9.94607812919975	-inf	-inf
2.7755	-3.13170977952545	-9.90798188367648	-inf	-inf
2.7808	-3.15661323695117	-10.0410938306567	-inf	-inf
2.7861	-3.06826897343651	-9.89804866560209	-inf	-inf
2.7914	-3.07856817039596	-9.85104558578178	-inf	-inf
2.7967	-2.97397943163064	-9.81514744389998	-inf	-inf
2.802	-3.0081990852459	-9.80619874762595	-inf	-inf
2.8073	-3.02849715434146	-9.79441950959731	-inf	-inf
2.8126	-2.99402571389275	-9.79051419791744	-inf	-inf
2.8179	-2.93147905592297	-9.71763971462971	-inf	-inf
2.8232	-2.92521189095934	-9.70606198571751	-inf	-inf
2.8285	-2.88114974491827	-9.68375368562706	-inf	-inf
2.8338	-2.86731456693531	-9.61030550951648	-inf	-inf
2.8391	-2.89930073678382	-9.59737867599416	-inf	-inf
2.8444	-2.81488978551452	-9.57483727948215	-inf	-inf
2.8497	-2.85599256540392	-9.56800305686467	-inf	-inf
2.855	-2.82874786105085	-9.56752681760065	-inf	-inf
2.8603	-2.8259183272719	-9.59693840416567	-inf	-inf
2.8656	-2.77842682958755	-9.5982609872058	-inf	-inf
2.8709	-2.75814975576785	-9.63935329573463	-inf	-inf
2.8762	-2.77659217632352	-9.70247843469152	-inf	-inf
2.8815	-2.73234872044651	-9.74888184745245	-inf	-inf
2.8868	-2.74180908260243	-9.83943147457867	-inf	-inf
2.8921	-2.73108663186438	-10.0089969975293	-inf	-inf
2.8974	-2.73103773629492	-10.1401674794484	-inf	-inf
2.9027	-2.70350533966519	-10.2261774655754	-inf	-inf
2.908	-2.68920346861834	-10.3918425929007	-inf	-inf
2.9133	-2.67892738560363	-10.5062647467358	-inf	-inf
2.9186	-2.67844401786786	-10.6657029367632	-inf	-inf
2.9239	-2.66937885818284	-10.8017626038089	-inf	-inf
2.9292	-2.67092031512946	-10.9473180190638	-inf	-inf
2.9345	-2.68693072412892	-11.1192865950114	-inf	-inf
2.9398	-2.67377905839346	-11.2134290273062	-inf	-inf
2.9451	-2.69308326633318	-11.3414010235454	-inf	-inf
2.9504	-2.664985805776	-11.4973066757397	-inf	-inf
2.9557	-2.69698888339287	-11.5687815865736	-inf	-inf
2.961	-2.68447004596493	-11.701585011894	-inf	-inf
2.9663	-2.73718945394555	-11.7708094140754	-inf	-inf
2.9716	-2.74808823202199	-11.8512737864417	-inf	-inf
2.9769	-2.72211915526071	-11.8902874657974	-inf	-inf
2.9822	-2.77484037577631	-11.9677929797744	-inf	-inf
2.9875	-2.75550973529833	-12.0084727100302	-inf	-inf
2.9928	-2.80816385389493	-12.0068411355821	-inf	-inf
2.9981	-2.82489780839313	-12.0150848257639	-inf	-inf
3.0034	-2.81934356382043	-12.0086232138335	-inf	-inf
3.0087	-2.81895253411601	-11.9797283932628	-inf	-inf
3.014	-2.81079856159043	-11.9762641465704	-inf	-inf
3.0193	-2.85267924834652	-11.9616780520074	-inf	-inf
3.0246	-2.84156961485101	-11.9414856108879	-inf	-inf
3.0299	-2.83599149143617	-11.9241923111225	-inf	-inf
3.0352	-2.83722705401625	-11.8627086830269	-inf	-inf
3.0405	-2.78789806194859	-11.8420599046137	-inf	-inf
3.0458	-2.78572752650387	-11.8090424610317	-inf	-inf
3.0511	-2.79880414769539	-11.8145669643053	-inf	-inf
3.0564	-2.80144632479503	-11.7972853284065	-inf	-inf
3.0617	-2.75949407148226	-11.7941756965251	-inf	-inf
3.067	-2.74628583132279	-11.7972685393496	-inf	-inf
3.0723	-2.72215969936903	-11.7959057399125	-inf	-inf
3.0776	-2.71329509399059	-11.811659599041	-inf	-inf
3.0829	-2.74754043058881	-11.8521790618105	-inf	-inf
3.0882	-2.71654687218103	-11.863574204966	-inf	-inf
3.0935	-2.69458088792887	-11.911722238185	-inf	-inf
3.0988	-2.6850140472329	-11.92824808946	-inf	-inf
3.1041	-2.66389218732405	-11.9906394391018	-inf	-inf
3.1094	-2.68253235255303	-12.0489903030495	-inf	-inf
3.1147	-2.65523966216396	-12.1143702754141	-inf	-inf
3.12	-2.6712564267936	-12.1909849732913	-inf	-inf
3.1253	-2.66112006885037	-12.2961993166626	-inf	-inf
3.1306	-2.65287388683859	-12.4020704144592	-inf	-inf
3.1359	-2.66816610883267	-12.5074877916264	-inf	-inf
3.1412	-2.64463876522702	-12.6254408853359	-inf	-inf
3.1465	-2.66074238142265	-12.7679116354265	-inf	-inf
3.1518	-2.6715400401398	-12.9129658978339	-inf	-inf
3.1571	-2.65815722211815	-13.0632967592931	-inf	-inf
3.1624	-2.67185808885768	-13.2164869816236	-inf	-inf
3.1677	-2.68671670750132	-13.3715109301801	-inf	-inf
3.173	-2.68349997508364	-13.5293475540154	-inf	-inf
3.1783	-2.69759156909166	-13.679799630992	-inf	-inf
3.1836	-2.67894906094578	-13.8323938809405	-inf	-inf
3.1889	-2.68955768997835	-13.9700451461463	-inf	-inf
3.1942	-2.7057966175257	-14.1305012462894	-inf	-inf
3.1995	-2.73008634593663	-14.2980665503849	-inf	-inf
3.2048	-2.72278589633792	-14.4261155830711	-inf	-inf
3.2101	-2.71580506414481	-14.6741331725925	-inf	-inf
3.2154	-2.71425106053898	-14.688904111254	-inf	-inf
3.2207	-2.69355079648549	-14.903731135538	-inf	-inf
3.226	-2.68754138514234	-15.0169436894398	-inf	-inf
3.2313	-2.70821986319682	-15.1018297802685	-inf	-inf
3.2366	-2.71436957057316	-15.1887235264696	-inf	-inf
3.2419	-2.73822092183048	-15.2545170180168	-inf	-inf
3.2472	-2.75250189049296	-15.3203182278702	-inf	-inf
3.2525	-2.78062611541511	-15.3429532450985	-inf	-inf
3.2578	-2.81315377733777	-15.3778227878736	-inf	-inf
3.2631	-2.7925560322291	-15.3912264787064	-inf	-inf
3.2684	-2.82392488558978	-15.3910797781625	-inf	-inf
3.2737	-2.82269386978574	-15.4035236865391	-inf	-inf
3.279	-2.86138481288276	-15.3814526151314	-inf	-inf
3.2843	-2.87392459030027	-15.3458524242287	-inf	-inf
3.2896	-2.87581389096729	-15.3274851753046	-inf	-inf
3.2949	-2.90956101084502	-15.313172050028	-inf	-inf
3.3002	-2.88585278506536	-15.2790442592867	-inf	-inf
3.3055	-2.92227630345229	-15.2654383284065	-inf	-inf
3.3108	-2.93579759428507	-15.2619262338368	-inf	-inf
3.3161	-2.93214717887674	-15.2706293744459	-inf	-inf
3.3214	-2.96886799980872	-15.2778352561676	-inf	-inf
3.3267	-2.96740275472835	-15.3111815169514	-inf	-inf
3.332	-2.93801504484556	-15.3445830895432	-inf	-inf
3.3373	-2.97061223250254	-15.4089409313087	-inf	-inf
3.3426	-2.98663715387799	-15.485746190873	-inf	-inf
3.3479	-3.00542995930188	-15.5580079789391	-inf	-inf
3.3532	-3.01505547908885	-15.6481173132909	-inf	-inf
3.3585	-3.03839628316031	-15.7774731572595	-inf	-inf
3.3638	-3.0217320051695	-15.8840124063556	-inf	-inf
3.3691	-3.0429651337652	-16.0082681650273	-inf	-inf
3.3744	-3.05675910017754	-16.128757173504	-inf	-inf
3.3797	-3.03745337126673	-16.2711488929077	-inf	-inf
3.385	-3.05379250765536	-16.4562849989285	-inf	-inf
3.3903	-3.07443435447127	-16.5940238682205	-inf	-inf
3.3956	-3.09350165602149	-16.785699226208	-inf	-inf
3.4009	-3.12213868861737	-16.934162255931	-inf	-inf
3.4062	-3.15663800307104	-17.0939762387813	-inf	-inf
3.4115	-3.18276913007955	-17.2496763876228	-inf	-inf
3.4168	-3.20019621138014	-17.3830829077296	-inf	-inf
3.4221	-3.23067414808952	-17.5305560133355	-inf	-inf
3.4274	-3.26498367565403	-17.6390651466462	-inf	-inf
3.4327	-3.28599251955154	-17.7079988989851	-inf	-inf
3.438	-3.33379868734764	-17.8081767280799	-inf	-inf
3.4433	-3.34948331406844	-17.8526170955022	-inf	-inf
3.4486	-3.39434141697024	-17.8922551268407	-inf	-inf
3.4539	-3.40510041084258	-17.9113250822782	-inf	-inf
3.4592	-3.43566383038346	-17.9043028847218	-inf	-inf
3.4645	-3.48949163978248	-17.8918294836954	-inf	-inf
3.4698	-3.55051483142329	-17.8603904553049	-inf	-inf
3.4751	-3.58706084222917	-17.799296239382	-inf	-inf
3.4804	-3.63044759482126	-17.7121958706537	-inf	-inf
3.4857	-3.66935411577834	-17.6270865490599	-inf	-inf
3.491	-3.70373730944878	-17.5113546801896	-inf	-inf
3.4963	-3.7365918977797	-17.3752246082597	-inf	-inf
3.5016	-3.80870207092278	-17.2403604441344	-inf	-inf
3.5069	-3.84379684317992	-17.0915387333953	-inf	-inf
3.5122	-3.86454697918594	-16.9165859727806	-inf	-inf
3.5175	-3.88539997561376	-16.7187585622064	-inf	-inf
3.5228	-3.88749834146299	-16.5325322019903	-inf	-inf
3.5281	-3.91996248383299	-16.3176310338599	-inf	-inf
3.5334	-3.94450407679535	-16.0886567441316	-inf	-inf
3.5387	-3.97760338181883	-15.9008297081455	-inf	-inf
3.544	-4.00852777769311	-15.6867666479757	-inf	-inf
3.5493	-4.05791677708554	-15.4526297620223	-inf	-inf
3.5546	-4.10645270444383	-15.217401062566	-inf	-inf
3.5599	-4.1616683384162	-14.9788406298401	-inf	-inf
3.5652	-4.2040284466265	-14.782511037673	-inf	-inf
3.5705	-4.25802442892402	-14.5372290733438	-inf	-inf
3.5758	-4.33192185626677	-14.3372238059757	-inf	-inf
3.5811	-4.41146041151188	-14.1395466494686	-inf	-inf
3.5864	-4.49727088534557	-13.8960309359738	-inf	-inf
3.5917	-4.56389893642273	-13.6913763461048	-inf	-inf
3.597	-4.58958875495553	-13.4995045220037	-inf	-inf
3.6023	-4.71229168442353	-13.2982218720739	-inf	-inf
3.6076	-4.78532895628186	-13.1202432173365	-inf	-inf
3.6129	-4.89651420294182	-12.9440918953153	-inf	-inf
3.6182	-4.99167012414713	-12.7797115632118	-inf	-inf
3.6235	-5.04526233197926	-12.6276703836858	-inf	-inf
3.6288	-5.14284703229135	-12.5030915518912	-inf	-inf
3.6341	-5.23276916794339	-12.3736745920378	-inf	-inf
3.6394	-5.3468899108656	-12.2413023132031	-inf	-inf
3.6447	-5.43314119803475	-12.1362173556934	-inf	-inf
3.65	-5.55867435458795	-11.9489741052726	-inf	-inf
3.6553	-5.68183431120349	-11.8473184799068	-inf	-inf
3.6606	-5.79538561451479	-11.7551221696082	-inf	-inf
3.6659	-5.92543434048709	-11.6774265878583	-inf	-inf
3.6712	-6.06376180243088	-11.5962263357212	-inf	-inf
3.6765	-6.1685076512529	-11.5280692711311	-inf	-inf
3.6818	-6.26878797487245	-11.4347402437704	-inf	-inf
3.6871	-6.38936941618536	-11.3736422264973	-inf	-inf
3.6924	-6.51437392422027	-11.2786374657389	-inf	-inf
3.6977	-6.65989442026819	-11.2138133080997	-inf	-inf
3.703	-6.80553302669067	-11.1311344940316	-inf	-inf
3.7083	-6.9118174498854	-11.0494872867291	-inf	-inf
3.7136	-7.15007847792699	-10.9405656604771	-inf	-inf
3.7189	-7.22664000880859	-10.8265238006276	-inf	-inf
3.7242	-7.37247966557041	-10.7350645767621	-inf	-inf
3.7295	-7.54880155932602	-10.6039458520215	-inf	-inf
3.7348	-7.67339066448811	-10.5036514209729	-inf	-inf
3.7401	-7.88753033391075	-10.3391858379313	-inf	-inf
3.7454	-7.96443615224845	-10.2048439467686	-inf	-inf
3.7507	-8.15110193948394	-10.0911679419089	-inf	-inf
3.756	-8.31661379603359	-9.95214011744264	-inf	-inf
3.7613	-8.44386228924091	-9.82453534150993	-inf	-inf
3.7666	-8.55414264145605	-9.65697906362	-inf	-inf
3.7719	-8.63048970427837	-9.50238116092427	-inf	-inf
3.7772	-8.74981435502267	-9.36559399753292	-inf	-inf
3.7825	-8.91114307744111	-9.23677804155317	-inf	-inf
3.7878	-9.01741258525711	-9.12461388352212	-inf	-inf
3.7931	-9.11475626948877	-9.00575225619176	-inf	-inf
3.7984	-9.25347084613797	-8.91801632737484	-inf	-inf
3.8037	-9.28147651963763	-8.8576641406076	-inf	-inf
3.809	-9.39100447213399	-8.77880073913458	-inf	-inf
3.8143	-9.43624360956742	-8.70344530456478	-inf	-inf
3.8196	-9.46530831936547	-8.70242829319741	-inf	-inf
3.8249	-9.58248006176584	-8.65581805963079	-inf	-inf
3.8302	-9.55691790414562	-8.65427964212982	-inf	-inf
3.8355	-9.76339514309277	-8.57857278450493	-inf	-inf
3.8408	-9.75593588629524	-8.59179043108371	-inf	-inf
3.8461	-9.81356968946095	-8.65336507707183	-inf	-inf
3.8514	-9.93085358164706	-8.69379329874609	-inf	-inf
3.8567	-9.94905894090986	-8.75549624479351	-inf	-inf
3.862	-10.0647549166309	-8.85185882859771	-inf	-inf
3.8673	-10.114042641544	-8.92881267805028	-inf	-inf
3.8726	-10.1713896262243	-9.01312054798782	-inf	-inf
3.8779	-10.2461810589307	-9.1072651310557	-inf	-inf
3.8832	-10.3032445173587	-9.21441994390387	-inf	-inf
3.8885	-10.3761709242082	-9.2881930501701	-inf	-inf
3.8938	-10.4557055748805	-9.39115499293727	-inf	-inf
3.8991	-10.436423206653	-9.4438038230244	-inf	-inf
3.9044	-10.4920724206574	-9.52368337699128	-inf	-inf
3.9097	-10.5075088026181	-9.62634010701575	-inf	-inf
3.915	-10.5719263860256	-9.67831661698148	-inf	-inf
3.9203	-10.5436193110849	-9.76301601021803	-inf	-inf
3.9256	-10.5410382093365	-9.79542122676505	-inf	-inf
3.9309	-10.5079240622904	-9.84682537327869	-inf	-inf
3.9362	-10.6078704217819	-9.90299269880017	-inf	-inf
3.9415	-10.5953888752128	-9.97631722108519	-inf	-inf
3.9468	-10.6437923323925	-9.96473409163811	-inf	-inf
3.9521	-10.5166487695433	-10.0314812381229	-inf	-inf
3.9574	-10.5400753189966	-10.0522581557448	-inf	-inf
3.9627	-10.565667439672	-10.0614533258633	-inf	-inf
3.968	-10.4373190967909	-10.0850673699734	-inf	-inf
3.9733	-10.4206820922503	-10.1237016730693	-inf	-inf
3.9786	-10.3344232336231	-10.1426758692416	-inf	-inf
3.9839	-10.2439139336694	-10.147385623383	-inf	-inf
3.9892	-10.2005108732664	-10.1582138676709	-inf	-inf
3.9945	-10.125317907808	-10.1696182206709	-inf	-inf
3.9998	-10.0416352406046	-10.1647167175187	-inf	-inf
4.0051	-9.96341662148905	-10.1664901658691	-inf	-inf
4.0104	-9.87884665927707	-10.1709123826673	-inf	-inf
4.0157	-9.80435111582549	-10.1411651938562	-inf	-inf
4.021	-9.72890615385123	-10.1193165764778	-inf	-inf
4.0263	-9.62907407816376	-10.0757374919839	-inf	-inf
4.0316	-9.62672834516324	-10.0588724542052	-inf	-inf
4.0369	-9.48480634886047	-9.99431564301685	-inf	-inf
4.0422	-9.42714005815272	-9.95840785638236	-inf	-inf
4.0475	-9.33576444607828	-9.91342962984305	-inf	-inf
4.0528	-9.23356659274707	-9.85771116779257	-inf	-inf
4.0581	-9.16609214805001	-9.79216376314348	-inf	-inf
4.0634	-9.05500911381915	-9.71959279448279	-inf	-inf
4.0687	-8.98128066983526	-9.63717120078213	-inf	-inf
4.074	-8.86435256341448	-9.5806974893909	-inf	-inf
4.0793	-8.77400616764707	-9.51525636052911	-inf	-inf
4.0846	-8.70848052766146	-9.45269014214259	-inf	-inf
4.0899	-8.60698190201535	-9.41604706626047	-inf	-inf
4.0952	-8.50657570292765	-9.34985800069087	-inf	-inf
4.1005	-8.41061196835888	-9.30600459896938	-inf	-inf
4.1058	-8.346730385513	-9.27686663160287	-inf	-inf
4.1111	-8.25207422311854	-9.23841064706575	-inf	-inf
4.1164	-8.19675122530083	-9.23269770589563	-inf	-inf
4.1217	-8.08907603461268	-9.23196210975121	-inf	-inf
4.127	-8.03596751515941	-9.25680316501495	-inf	-inf
4.1323	-7.92802078000863	-9.30052488221041	-inf	-inf
4.1376	-7.87053178294014	-9.34204237504198	-inf	-inf
4.1429	-7.75274530955737	-9.38036708992099	-inf	-inf
4.1482	-7.70114249146049	-9.46888977630048	-inf	-inf
4.1535	-7.64762702096135	-9.55822872628204	-inf	-inf
4.1588	-7.57275300145731	-9.62509025005487	-inf	-inf
4.1641	-7.50757756353441	-9.71528746155227	-inf	-inf
4.1694	-7.46973232817659	-9.80477924340835	-inf	-inf
4.1747	-7.38841108254027	-9.90502737812759	-inf	-inf
4.18	-7.37421625656873	-9.98940463409958	-inf	-inf
4.1853	-7.33103336706683	-10.083401186176	-inf	-inf
4.1906	-7.30387483847342	-10.1693295084261	-inf	-inf
4.1959	-7.27746992343634	-10.2288556630674	-inf	-inf
4.2012	-7.22499973856079	-10.2757345311433	-inf	-inf
4.2065	-7.21780133512928	-10.2906159318533	-inf	-inf
4.2118	-7.16510236099433	-10.3165648475612	-inf	-inf
4.2171	-7.19383931642808	-10.3225405050808	-inf	-inf
4.2224	-7.16604056893764	-10.3053123586027	-inf	-inf
4.2277	-7.1586645672788	-10.273430797388	-inf	-inf
4.233	-7.15228657359044	-10.2266010496732	-inf	-inf
4.2383	-7.12734739791335	-10.164296061592	-inf	-inf
4.2436	-7.13786847594963	-10.0930038980153	-inf	-inf
4.2489	-7.16012086927025	-10.036330665939	-inf	-inf
4.2542	-7.17760030264987	-9.94502477563985	-inf	-inf
4.2595	-7.16768087486805	-9.88918655599463	-inf	-inf
4.2648	-7.18093051881806	-9.82181727215072	-inf	-inf
4.2701	-7.22513043357216	-9.72930675582921	-inf	-inf
4.2754	-7.18416257864041	-9.65121639794147	-inf	-inf
4.2807	-7.15289580401798	-9.57781839277027	-inf	-inf
4.286	-7.1482691506683	-9.50801071712593	-inf	-inf
4.2913	-7.06958540307016	-9.44912841060561	-inf	-inf
4.2966	-7.05511973802037	-9.37055348337282	-inf	-inf
4.3019	-6.94215646826764	-9.31932810629095	-inf	-inf
4.3072	-6.98364914617527	-9.2724859238896	-inf	-inf
4.3125	-6.93974623576491	-9.22269104994664	-inf	-inf
4.3178	-6.92600891979909	-9.17453680563921	-inf	-inf
4.3231	-6.8373744520491	-9.12722966804844	-inf	-inf
4.3284	-6.82217689788883	-9.0988752619692	-inf	-inf
4.3337	-6.80316479511202	-9.0449882610622	-inf	-inf
4.339	-6.73871664776657	-9.00960249611943	-inf	-inf
4.3443	-6.74421247950286	-9.00235321769842	-inf	-inf
4.3496	-6.64065271798383	-8.91187504055405	-inf	-inf
4.3549	-6.59731225018975	-8.86070550648725	-inf	-inf
4.3602	-6.55750137363578	-8.81346192001859	-inf	-inf
4.3655	-6.43669836737732	-8.76180116240634	-inf	-inf
4.3708	-6.43595015640625	-8.70711231240303	-inf	-inf
4.3761	-6.39272154553031	-8.66568558773429	-inf	-inf
4.3814	-6.33767921364358	-8.64089283088476	-inf	-inf
4.3867	-6.29196551139831	-8.61062727843319	-inf	-inf
4.392	-6.22342555689788	-8.61642518052341	-inf	-inf
4.3973	-6.18886410865166	-8.61313832903689	-inf	-inf
4.4026	-6.13256467883069	-8.64034700993756	-inf	-inf
4.4079	-6.10231838391189	-8.66584253990547	-inf	-inf
4.4132	-6.08313716162077	-8.72399684707703	-inf	-inf
4.4185	-6.04426227774494	-8.77518855059884	-inf	-inf
4.4238	-6.02751166065077	-8.87037228464456	-inf	-inf
4.4291	-6.01606486119116	-8.97253707964893	-inf	-inf
4.4344	-5.97835088909161	-9.06982104140186	-inf	-inf
4.4397	-5.91007798864314	-9.18624015143555	-inf	-inf
4.445	-5.86517830962704	-9.30585774170261	-inf	-inf
4.4503	-5.82054245005553	-9.42133838132034	-inf	-inf
4.4556	-5.81533067316506	-9.55459038207836	-inf	-inf
4.4609	-5.768247429756	-9.65466550521653	-inf	-inf
4.4662	-5.75294627386742	-9.75837359488603	-inf	-inf
4.4715	-5.70568219337208	-9.87053694487288	-inf	-inf
4.4768	-5.7428735767049	-9.93107255724224	-inf	-inf
4.4821	-5.74872318939819	-10.0049254684971	-inf	-inf
4.4874	-5.76251856772001	-10.0416039156842	-inf	-inf
4.4927	-5.79642472198848	-10.0763733140166	-inf	-inf
4.498	-5.79514771129554	-10.0854935827	-inf	-inf
4.5033	-5.82406201499948	-10.0737901547814	-inf	-inf
4.5086	-5.86634687734219	-10.0413466110218	-inf	-inf
4.5139	-5.90297473301406	-10.0048408777973	-inf	-inf
4.5192	-5.97137296689523	-9.93090886356909	-inf	-inf
4.5245	-5.97963163973502	-9.85957987036972	-inf	-inf
4.5298	-6.03031824005612	-9.74353011171097	-inf	-inf
4.5351	-6.08505261598041	-9.63285730039606	-inf	-inf
4.5404	-6.13525638371848	-9.54241161458962	-inf	-inf
4.5457	-6.20183736062579	-9.40016030402373	-inf	-inf
4.551	-6.24840549769653	-9.26650698896331	-inf	-inf
4.5563	-6.27483852656971	-9.14138202614148	-inf	-inf
4.5616	-6.30722778046425	-8.99188901427243	-inf	-inf
4.5669	-6.33366855346588	-8.87436423863152	-inf	-inf
4.5722	-6.33343373038161	-8.75618030290642	-inf	-inf
4.5775	-6.39068436079537	-8.62913588924935	-inf	-inf
4.5828	-6.36296927231051	-8.52308790938702	-inf	-inf
4.5881	-6.29098637299182	-8.42342617833319	-inf	-inf
4.5934	-6.27732829685403	-8.32580047953545	-inf	-inf
4.5987	-6.23570128102568	-8.27884875021834	-inf	-inf
4.604	-6.24844894761797	-8.18618507389707	-inf	-inf
4.6093	-6.16027489507785	-8.12800277596156	-inf	-inf
4.6146	-6.16648642107825	-8.08078030646944	-inf	-inf
4.6199	-6.1058484448779	-8.04105330333813	-inf	-inf
4.6252	-6.04635953328052	-8.01767097124656	-inf	-inf
4.6305	-6.07753599410795	-7.99894433759039	-inf	-inf
4.6358	-6.04268941533629	-7.99026131181088	-inf	-inf
4.6411	-6.00644276355335	-8.0010974580321	-inf	-inf
4.6464	-5.96000711992577	-7.99818211611226	-inf	-inf
4.6517	-5.88760445598152	-8.02280804051145	-inf	-inf
4.657	-5.90895724899265	-8.04829896021936	-inf	-inf
4.6623	-5.84255415050082	-8.05868342540767	-inf	-inf
4.6676	-5.87549622143538	-8.12582598490442	-inf	-inf
4.6729	-5.81783451477969	-8.18558382586406	-inf	-inf
4.6782	-5.80397919742491	-8.23178342336791	-inf	-inf
4.6835	-5.81920448333504	-8.28889076662559	-inf	-inf
4.6888	-5.78293976874802	-8.34940149128286	-inf	-inf
4.6941	-5.78732114386611	-8.42338041998968	-inf	-inf
4.6994	-5.79500890616574	-8.50630253542073	-inf	-inf
4.7047	-5.79666576101993	-8.58431975204092	-inf	-inf
4.71	-5.81839747569151	-8.6443751559641	-inf	-inf
4.7153	-5.84767007362528	-8.72620816573377	-inf	-inf
4.7206	-5.87910494282659	-8.81581807955073	-inf	-inf
4.7259	-5.91087187982337	-8.89091688698767	-inf	-inf
4.7312	-5.90274681514559	-8.9533227014003	-inf	-inf
4.7365	-5.9493907005939	-9.02276944821548	-inf	-inf
4.7418	-5.95196132300345	-9.10110952968015	-inf	-inf
4.7471	-5.93162309538828	-9.16520082102055	-inf	-inf
4.7524	-5.92852981186884	-9.21990152115803	-inf	-inf
4.7577	-5.92283325657974	-9.26137558016265	-inf	-inf
4.763	-5.94790839663203	-9.28780399342842	-inf	-inf
4.7683	-6.02939617092002	-9.3166582973127	-inf	-inf
4.7736	-6.03477280932501	-9.35784112243809	-inf	-inf
4.7789	-6.14396876568789	-9.33590444060019	-inf	-inf
4.7842	-6.14792066683423	-9.32816093747086	-inf	-inf
4.7895	-6.2426357351133	-9.31993637142737	-inf	-inf
4.7948	-6.35411355956621	-9.28044056592233	-inf	-inf
4.8001	-6.40326644370379	-9.22972692085351	-inf	-inf
4.8054	-6.52048295686214	-9.17119831474541	-inf	-inf
4.8107	-6.54130725610255	-9.08590085325203	-inf	-inf
4.816	-6.64774067339229	-8.9991678535722	-inf	-inf
4.8213	-6.7348660772519	-8.89706709086923	-inf	-inf
4.8266	-6.81373528730531	-8.77937309125299	-inf	-inf
4.8319	-6.87617338415784	-8.64814262488628	-inf	-inf
4.8372	-6.93861263481612	-8.52607882534987	-inf	-inf
4.8425	-6.98719538720332	-8.3872452963385	-inf	-inf
4.8478	-7.03079774737887	-8.25989457957476	-inf	-inf
4.8531	-7.10551604100694	-8.1276878100231	-inf	-inf
4.8584	-7.11845442097747	-7.99645933170401	-inf	-inf
4.8637	-7.15377961747518	-7.87191851014249	-inf	-inf
4.869	-7.15489920549221	-7.76511439409965	-inf	-inf
4.8743	-7.13762827624352	-7.64890108378181	-inf	-inf
4.8796	-7.15605619355592	-7.56668289996434	-inf	-inf
4.8849	-7.11365935970512	-7.45225133195488	-inf	-inf
4.8902	-7.10931167624176	-7.40354292115327	-inf	-inf
4.8955	-7.05384063906526	-7.34759234050717	-inf	-inf
4.9008	-6.98471064636104	-7.30404022206277	-inf	-inf
4.9061	-6.93231265195566	-7.27964946730491	-inf	-inf
4.9114	-6.8630203935689	-7.27869932208098	-inf	-inf
4.9167	-6.86015009811444	-7.25901154144347	-inf	-inf
4.922	-6.83534000642695	-7.29809499984216	-inf	-inf
4.9273	-6.80729966913659	-7.33771707193911	-inf	-inf
4.9326	-6.81068182217294	-7.37323549049182	-inf	-inf
4.9379	-6.76293510254511	-7.43419952926257	-inf	-inf
4.9432	-6.78007318855246	-7.50879805451556	-inf	-inf
4.9485	-6.78316710702052	-7.58043896022816	-inf	-inf
4.9538	-6.79175404377769	-7.66377535362764	-inf	-inf
4.9591	-6.78921128757723	-7.73816801211742	-inf	-inf
4.9644	-6.78689877544395	-7.81691255016051	-inf	-inf
4.9697	-6.82749683600046	-7.89293548171912	-inf	-inf
4.975	-6.84337469394741	-7.95167293566954	-inf	-inf
4.9803	-6.8880149364545	-8.01406569462486	-inf	-inf
4.9856	-6.93087128497243	-8.07022078731332	-inf	-inf
4.9909	-6.97111893396904	-8.11809106155965	-inf	-inf
4.9962	-7.02222069662144	-8.15037269415379	-inf	-inf
5.0015	-7.10949037468832	-8.17828071336011	-inf	-inf
5.0068	-7.13620407360545	-8.19446789422188	-inf	-inf
5.0121	-7.23293157535474	-8.2130855105733	-inf	-inf
5.0174	-7.32345964189588	-8.22469846673954	-inf	-inf
5.0227	-7.43448035650132	-8.22385240371199	-inf	-inf
5.028	-7.59395032044893	-8.23612199716177	-inf	-inf
5.0333	-7.60641979228957	-8.22442821725721	-inf	-inf
5.0386	-7.73862992938902	-8.21385577822809	-inf	-inf
5.0439	-7.79297904478321	-8.19526375555114	-inf	-inf
5.0492	-7.86554049119087	-8.1970758335882	-inf	-inf
5.0545	-7.9488758855786	-8.19841165925446	-inf	-inf
5.0598	-7.93147259519336	-8.15884802639533	-inf	-inf
5.0651	-8.03323968285259	-8.15459634718186	-inf	-inf
5.0704	-8.08609817017509	-8.13481556491421	-inf	-inf
5.0757	-8.20474270574966	-8.13293336977419	-inf	-inf
5.081	-8.35184657184096	-8.10526580028984	-inf	-inf
5.0863	-8.43812801024735	-8.09440818443875	-inf	-inf
5.0916	-8.55450437797354	-8.06375921299922	-inf	-inf
5.0969	-8.65901047931014	-8.04058004091369	-inf	-inf
5.1022	-8.72844163393931	-8.00642569301732	-inf	-inf
5.1075	-8.83371169826437	-7.99226778034169	-inf	-inf
5.1128	-8.88804895281678	-7.92227133497247	-inf	-inf
5.1181	-8.95811006367945	-7.89396564470913	-inf	-inf
5.1234	-9.04940792720562	-7.86271247219729	-inf	-inf
5.1287	-9.05299897015896	-7.79663855302047	-inf	-inf
5.134	-9.06850937819344	-7.74909303546	-inf	-inf
5.1393	-9.12251341610912	-7.69758263253098	-inf	-inf
5.1446	-9.10318521055092	-7.6434598163564	-inf	-inf
5.1499	-9.18581479257085	-7.60901470395303	-inf	-inf
5.1552	-9.13685735245436	-7.53285416070931	-inf	-inf
5.1605	-9.07715058563346	-7.51043346338866	-inf	-inf
5.1658	-9.1116133195833	-7.48367004256882	-inf	-inf
5.1711	-9.1051303189992	-7.47358278565951	-inf	-inf
5.1764	-9.16037043859206	-7.43203443756096	-inf	-inf
5.1817	-9.10288932776176	-7.44220084311522	-inf	-inf
5.187	-9.10384004013664	-7.43551390012222	-inf	-inf
5.1923	-9.06761818858156	-7.45415466821504	-inf	-inf
5.1976	-8.96643107263811	-7.49487373755023	-inf	-inf
5.2029	-9.03509261568601	-7.54100646179362	-inf	-inf
5.2082	-8.96130024697157	-7.58408183937008	-inf	-inf
5.2135	-8.96012945352776	-7.65655563965869	-inf	-inf
5.2188	-8.94214946853655	-7.69445653921093	-inf	-inf
5.2241	-8.9271107298899	-7.78328198539029	-inf	-inf
5.2294	-8.98023940972583	-7.86169546638115	-inf	-inf
5.2347	-9.00813121214093	-7.96875914286603	-inf	-inf
5.24	-9.03412220409819	-8.04191410281745	-inf	-inf
5.2453	-9.08168078795684	-8.15900352292658	-inf	-inf
5.2506	-9.13801625490623	-8.22717328997854	-inf	-inf
5.2559	-9.21809510466993	-8.29537858160131	-inf	-inf
5.2612	-9.30034994637824	-8.3948272538084	-inf	-inf
5.2665	-9.33972899531152	-8.47198980572071	-inf	-inf
5.2718	-9.48143193170239	-8.54880342692277	-inf	-inf
5.2771	-9.61292000523751	-8.59958850084966	-inf	-inf
5.2824	-9.68841639815943	-8.67200654441407	-inf	-inf
5.2877	-9.89908869071322	-8.72355053920641	-inf	-inf
5.293	-9.85620281229856	-8.7623866154742	-inf	-inf
5.2983	-10.0987710173128	-8.78945711872525	-inf	-inf
5.3036	-10.2659834734068	-8.95466315506284	-inf	-inf
5.3089	-10.3705888536823	-8.9702956817904	-inf	-inf
5.3142	-10.58557249261	-8.98714758471747	-inf	-inf
5.3195	-10.8132577094717	-9.03604377149881	-inf	-inf
5.3248	-10.9256917788985	-9.05168757966972	-inf	-inf
5.3301	-10.9886709208951	-9.07580124353962	-inf	-inf
5.3354	-11.2004109326288	-9.08162219828831	-inf	-inf
5.3407	-11.1412484789773	-9.09592319986784	-inf	-inf
5.346	-11.2290438054934	-9.12630365753854	-inf	-inf
5.3513	-11.3007571572748	-9.15716440678471	-inf	-inf
5.3566	-11.2863845149985	-9.18797930500003	-inf	-inf
5.3619	-11.2728871512018	-9.24471354075582	-inf	-inf
5.3672	-11.2885893738943	-9.26246862672321	-inf	-inf
5.3725	-11.3076564994077	-9.30940403575087	-inf	-inf
5.3778	-11.3244107583693	-9.37578359470152	-inf	-inf
5.3831	-11.397605124467	-9.42836235392348	-inf	-inf
5.3884	-11.4041461402403	-9.49204811696736	-inf	-inf
5.3937	-11.3956124613155	-9.55994890019559	-inf	-inf
5.399	-11.3634509737363	-9.63560803088957	-inf	-inf
5.4043	-11.4432606486496	-9.70137518035293	-inf	-inf
5.4096	-11.49410136811	-9.78349683327118	-inf	-inf
5.4149	-11.3689647984589	-9.8501089617106	-inf	-inf
5.4202	-11.2869909345017	-9.9338530226705	-inf	-inf
5.4255	-11.3039395109399	-10.0159522126101	-inf	-inf
5.4308	-11.1405494502859	-10.1144139450099	-inf	-inf
5.4361	-11.3981474648614	-10.1999695388701	-inf	-inf
5.4414	-11.2658086612991	-10.2790782767209	-inf	-inf
5.4467	-11.3817023146585	-10.3608052237286	-inf	-inf
5.452	-11.382675521946	-10.4463511229284	-inf	-inf
5.4573	-11.3877534069272	-10.5371700743471	-inf	-inf
5.4626	-11.4729753986219	-10.6429799701797	-inf	-inf
5.4679	-11.5142744893114	-10.7034995575148	-inf	-inf
5.4732	-11.4984609134062	-10.8018838047765	-inf	-inf
5.4785	-11.5588354054007	-10.9057321139467	-inf	-inf
5.4838	-11.6445025967646	-10.9751232104306	-inf	-inf
5.4891	-11.6993498295054	-11.066270074401	-inf	-inf
5.4944	-11.718491566534	-11.1572898745585	-inf	-inf
5.4997	-11.6666978582666	-11.2384343769391	-inf	-inf
5.505	-11.6929366140031	-11.3115777278259	-inf	-inf
5.5103	-11.7667052696555	-11.3757981186533	-inf	-inf
5.5156	-11.5948549509473	-11.4400316111362	-inf	-inf
5.5209	-11.6390934666141	-11.5120322484873	-inf	-inf
5.5262	-11.447637631305	-11.5978770301545	-inf	-inf
5.5315	-11.6675117208595	-11.6445668269229	-inf	-inf
5.5368	-11.518625756298	-11.7007985350138	-inf	-inf
5.5421	-11.3412809608075	-11.7421246013366	-inf	-inf
5.5474	-11.5387564612284	-11.7866694120617	-inf	-inf
5.5527	-11.125656032709	-11.8334283166506	-inf	-inf
5.558	-11.2332905733717	-11.8522536788911	-inf	-inf
5.5633	-11.339407938924	-11.8732258290098	-inf	-inf
5.5686	-11.1632150445252	-11.8823864185587	-inf	-inf
5.5739	-11.1819184317397	-11.897942126895	-inf	-inf
5.5792	-11.0547948226415	-11.889594721136	-inf	-inf
5.5845	-10.949363448236	-11.8591358587378	-inf	-inf
5.5898	-10.8686944177729	-11.8407798274251	-inf	-inf
5.5951	-10.7303967120854	-11.8200240157704	-inf	-inf
5.6004	-10.6521338292404	-11.7802184815464	-inf	-inf
5.6057	-10.6691276780885	-11.7308765927918	-inf	-inf
5.611	-10.4959107390318	-11.6723963764812	-inf	-inf
5.6163	-10.4555280323168	-11.624713709442	-inf	-inf
5.6216	-10.3518568663212	-11.5572924244714	-inf	-inf
5.6269	-10.1939064896359	-11.5108203603793	-inf	-inf
5.6322	-10.2247570350185	-11.4442713582581	-inf	-inf
5.6375	-10.0724621420264	-11.3927143803703	-inf	-inf
5.6428	-10.1260262749561	-11.3506317017147	-inf	-inf
5.6481	-10.0134056389755	-11.3076284873726	-inf	-inf
5.6534	-9.93224541418983	-11.2876404458634	-inf	-inf
5.6587	-9.85443532028037	-11.2508108546105	-inf	-inf
5.664	-9.76315442018281	-11.2382240265032	-inf	-inf
5.6693	-9.77750103452894	-11.2198905690767	-inf	-inf
5.6746	-9.62279457165723	-11.2168275593679	-inf	-inf
5.6799	-9.56299492287692	-11.2559652443033	-inf	-inf
5.6852	-9.55122384807244	-11.2284317115124	-inf	-inf
5.6905	-9.47273695739456	-11.2567570805354	-inf	-inf
5.6958	-9.45452199082143	-11.2890297625822	-inf	-inf
5.7011	-9.4135820968238	-11.3089704636548	-inf	-inf
5.7064	-9.4000743545364	-11.349456464194	-inf	-inf
5.7117	-9.28503977007753	-11.3898418655523	-inf	-inf
5.717	-9.43364398625778	-11.4202895610328	-inf	-inf
5.7223	-9.09947383374381	-11.4701053289441	-inf	-inf
5.7276	-9.32045754831774	-11.5388343540759	-inf	-inf
5.7329	-9.29675800247005	-11.5562990519019	-inf	-inf
5.7382	-9.03292108926697	-11.6025326334294	-inf	-inf
5.7435	-9.19135961240281	-11.5963118594531	-inf	-inf
5.7488	-9.02174468174756	-11.6401485504455	-inf	-inf
5.7541	-8.94109592577513	-11.6614715689675	-inf	-inf
5.7594	-8.94749333500961	-11.6695313425603	-inf	-inf
5.7647	-8.88747113553594	-11.6867137524351	-inf	-inf
5.77	-8.91437257469404	-11.686867270079	-inf	-inf
5.7753	-8.79258092465549	-11.6788257732868	-inf	-inf
5.7806	-8.86601016428843	-11.6673963909615	-inf	-inf
5.7859	-8.71150222003241	-11.6405986070242	-inf	-inf
5.7912	-8.62188158442918	-11.6020268765405	-inf	-inf
5.7965	-8.62704891915094	-11.5890938476983	-inf	-inf
5.8018	-8.55688449418773	-11.5481377256819	-inf	-inf
5.8071	-8.38636848565905	-11.5110812668621	-inf	-inf
5.8124	-8.26575904098781	-11.4704604960475	-inf	-inf
5.8177	-8.08059318180423	-11.434777227003	-inf	-inf
5.823	-7.88384256625941	-11.3865560467947	-inf	-inf
5.8283	-7.77610663572782	-11.3259552484458	-inf	-inf
5.8336	-7.51230417428081	-11.2811248257225	-inf	-inf
5.8389	-7.46221860176486	-11.2180734285862	-inf	-inf
5.8442	-7.31065043616472	-11.1646150122197	-inf	-inf
5.8495	-7.16322460319607	-11.1219299196349	-inf	-inf
5.8548	-7.15455771857773	-11.0838863056194	-inf	-inf
5.8601	-7.02125195102471	-11.0352709979858	-inf	-inf
5.8654	-7.00014400051037	-10.9988133186509	-inf	-inf
5.8707	-6.84766639742741	-10.9765154776913	-inf	-inf
5.876	-6.79023558389122	-10.953866292397	-inf	-inf
5.8813	-6.83718919316655	-10.9387349307647	-inf	-inf
5.8866	-6.73785497354442	-10.93288057731	-inf	-inf
5.8919	-6.75238713440244	-10.9351608386826	-inf	-inf
5.8972	-6.69006571575806	-10.9302763262095	-inf	-inf
5.9025	-6.696550340441	-10.9946895640035	-inf	-inf
5.9078	-6.66118753219702	-10.9901232593428	-inf	-inf
5.9131	-6.58698646740072	-11.0233078834841	-inf	-inf
5.9184	-6.66440539329116	-11.0631625725016	-inf	-inf
5.9237	-6.62660704172539	-11.131657760854	-inf	-inf
5.929	-6.72624670398533	-11.1893759221729	-inf	-inf
5.9343	-6.70165365319944	-11.2341517299596	-inf	-inf
5.9396	-6.74475521874282	-11.33993106493	-inf	-inf
5.9449	-6.7615852030052	-11.4236643280123	-inf	-inf
5.9502	-6.81041642153507	-11.5139918820382	-inf	-inf
5.9555	-6.82686245087989	-11.6061168287832	-inf	-inf
5.9608	-6.82325687797202	-11.7053496296725	-inf	-inf
5.9661	-6.83709571514989	-11.7981076437951	-inf	-inf
5.9714	-6.74499644789044	-11.9013772129616	-inf	-inf
5.9767	-6.68577909437332	-12.0069271067276	-inf	-inf
5.982	-6.57240096841575	-12.1160806583183	-inf	-inf
5.9873	-6.61508196069028	-12.2196867844442	-inf	-inf
5.9926	-6.56819748749939	-12.3348494195525	-inf	-inf
5.9979	-6.44868972572502	-12.4101262428184	-inf	-inf
6.0032	-6.46600070104984	-12.5448375359163	-inf	-inf
6.0085	-6.40060891496934	-12.6362769528707	-inf	-inf
6.0138	-6.38862814331724	-12.7290576710157	-inf	-inf
6.0191	-6.30491625306486	-12.8497190720885	-inf	-inf
6.0244	-6.32940841970711	-12.9170807898395	-inf	-inf
6.0297	-6.29287516890729	-13.0200715203617	-inf	-inf
6.035	-6.18092899556025	-13.095580552108	-inf	-inf
6.0403	-6.2053152585169	-13.1718040368844	-inf	-inf
6.0456	-6.21652536217229	-13.2490142654029	-inf	-inf
6.0509	-6.18525153737301	-13.3083235351924	-inf	-inf
6.0562	-6.26568949246302	-13.3757512508549	-inf	-inf
6.0615	-6.20786794096203	-13.3954451692018	-inf	-inf
6.0668	-6.16451551632559	-13.4351867770778	-inf	-inf
6.0721	-6.21038426693159	-13.4451260205749	-inf	-inf
6.0774	-6.14289113007152	-13.4535084712476	-inf	-inf
6.0827	-6.12475731667893	-13.45244392357	-inf	-inf
6.088	-6.17279684788078	-13.4196367430144	-inf	-inf
6.0933	-6.09364309690491	-13.381034547408	-inf	-inf
6.0986	-6.07916766588694	-13.344521912858	-inf	-inf
6.1039	-6.02055505773358	-13.2577128030903	-inf	-inf
6.1092	-5.9170282307844	-13.2033008386575	-inf	-inf
6.1145	-5.79344031735408	-13.1230641893562	-inf	-inf
6.1198	-5.74376823850604	-13.0412335992159	-inf	-inf
6.1251	-5.62965133429898	-12.9663684479093	-inf	-inf
6.1304	-5.48505652817054	-12.8762783881705	-inf	-inf
6.1357	-5.35747060130291	-12.814415026537	-inf	-inf
6.141	-5.32584098535067	-12.7532966704712	-inf	-inf
6.1463	-5.25941320915733	-12.6722161470191	-inf	-inf
6.1516	-5.29337532867869	-12.6209367554255	-inf	-inf
6.1569	-5.27640521011144	-12.5885848131355	-inf	-inf
6.1622	-5.2470254781811	-12.5460274525669	-inf	-inf
6.1675	-5.31399149411533	-12.5353230962921	-inf	-inf
6.1728	-5.24586261896379	-12.5217900960421	-inf	-inf
6.1781	-5.31599927647436	-12.552189394746	-inf	-inf
6.1834	-5.31880336896071	-12.6069359178521	-inf	-inf
6.1887	-5.34071410123478	-12.6433255381885	-inf	-inf
6.194	-5.33917918921033	-12.6777838313989	-inf	-inf
6.1993	-5.37855022798474	-12.7857646085344	-inf	-inf
6.2046	-5.38214249355804	-12.8487752397643	-inf	-inf
6.2099	-5.40994910777751	-12.9657310819876	-inf	-inf
6.2152	-5.44568013362979	-13.0327519882544	-inf	-inf
6.2205	-5.49209798425012	-13.1596734426617	-inf	-inf
6.2258	-5.47813247194871	-13.2753626933783	-inf	-inf
6.2311	-5.50814111395547	-13.3914873979413	-inf	-inf
6.2364	-5.5378926103945	-13.5225449663531	-inf	-inf
6.2417	-5.60809505032593	-13.6142225777969	-inf	-inf
6.247	-5.6465829304997	-13.7416564235881	-inf	-inf
6.2523	-5.67875994828875	-13.8214194885043	-inf	-inf
6.2576	-5.6793797770906	-13.9096383562459	-inf	-inf
6.2629	-5.72001729197606	-14.0148782308005	-inf	-inf
6.2682	-5.61632036299942	-14.0922501792755	-inf	-inf
6.2735	-5.5732630927253	-14.1793743548895	-inf	-inf
6.2788	-5.56852946455412	-14.2362215068382	-inf	-inf
6.2841	-5.43555429591787	-14.3210139812732	-inf	-inf
6.2894	-5.30544311281455	-14.3216557263166	-inf	-inf
6.2947	-5.25508430196688	-14.402687358175	-inf	-inf
6.3	-5.24788196782569	-14.4570857613414	-inf	-inf
